# Supplementary material for: Redetermination and absolute configuration of pruniflorone M monohydrate
Source: Acta Crystallogr Sect E Struct Rep Online. 2011 Jul 6;67(Pt 8):o1916–7. doi: 10.1107/S1600536811025177 (PMC3212307; doi:10.1107/S1600536811025177)
Supplement: Supplementary file 1 [file e-67-o1916-sup1.cif]

##############################################################################
#                                                                            #
# This CIF contains the data in a paper accepted for publication in          #
# Acta Crystallographica Section E. It conforms to the requirements of       #
# Notes for Authors for Acta Crystallographica Section E, and has been       #
# peer reviewed under the auspices of the IUCr Commission on Journals.       #
#                                                                            #
# Full details of the Crystallographic Information File format               #
# are given in the paper "The Crystallographic Information File (CIF):       #
# a New Standard Archive File for Crystallography" by S. R. Hall, F. H.      #
# Allen and I. D. Brown [Acta Cryst. (1991), A47, 655-685].                  #
#                                                                            #
# The current version of the core CIF dictionary is obtainable from          #
# ftp://ftp.iucr.org/pub/cif_core.dic.                                       #
#                                                                            #
# Software is freely available for graphical display of the structure(s)     #
# in this CIF. For information consult the CIF software page                 #
# http://www.iucr.org/resources/cif/software.                                #
#                                                                            #
# This file may be used for bona fide research purposes within the           #
# scientific community so long as proper attribution is given to the journal # 
# article from which it was obtained.                                        #
#                                                                            #
##############################################################################
data_global
_audit_creation_method     'form.cif (version 2.0)'
_journal_data_validation_number     ?
_journal_date_recd_electronic     2011-06-23
_journal_date_accepted     2011-06-27
_journal_name_full     'Acta Crystallographica, Section E'
_journal_year     2011
_journal_volume     67
_journal_issue      8
_journal_page_first     o1916
_journal_page_last     o1917
_journal_paper_category     QO
_journal_coeditor_code     SJ5174
_publ_contact_author_name     'Prof. Fun Hoong-Kun'
_publ_contact_author_address
;
      X-ray Crystallography Unit
      School of Physics
      Universiti Sains Malaysia
      11800 USM, Penang
      MALAYSIA
;
_publ_contact_author_email     'hkfun@usm.my'
_publ_contact_author_fax     '6 04 6579150'
_publ_contact_author_phone     '6 04 6533652'
_publ_section_title
;
Redetermination and absolute configuration of pruniflorone M monohydrate
;
loop_
    _publ_author_name
    _publ_author_footnote
    _publ_author_address
    'Hoong-Kun Fun'
;
      Thomson Reuters ResearcherID: A-3561-2009.
;
;     X-ray Crystallography Unit
      School of Physics
      Universiti Sains Malaysia
      11800 USM, Penang
      Malaysia
;
    'Suchada Chantrapromma'
;
      Additional correspondence author, e-mail: suchada.c@psu.ac.th.
      Thomson Reuters ResearcherID: A-5085-2009.
;
;     Crystal Materials Research Unit
      Department of Chemistry
      Faculty of Science
      Prince of Songkla University
      Hat-Yai, Songkhla 90112
      Thailand
;
    'Nawong Boonnak' ?
;     Crystal Materials Research Unit
      Department of Chemistry
      Faculty of Science
      Prince of Songkla University
      Hat-Yai, Songkhla 90112
      Thailand
;
    'Chatchanok Karalai' ?
;     Crystal Materials Research Unit
      Department of Chemistry
      Faculty of Science
      Prince of Songkla University
      Hat-Yai, Songkhla 90112
      Thailand
;
    'Kan Chantrapromma' ?
;     Research Unit of Natural Products Utilization
      Walailak University
      Thasala
      Nakhon Si Thammarat 80160
      Thailand
;
data_I
_audit_creation_method     SHELXL-97
_chemical_name_systematic
;
(2<i>R</i>)-5,10-Dihydroxy-2-hydroxymethyl-1,1-dimethyl-1<i>H</i>-
furo[2,3-<i>c</i>]xanthen-6-one monohydrate
;
_chemical_name_common
;
Pruniflorone M monohydrate
;
_chemical_formula_moiety     'C18 H16 O6, H2 O'
_chemical_formula_sum     'C18 H18 O7'
_chemical_formula_iupac     'C18 H16 O6, H2 O'
_chemical_formula_weight     346.32
_chemical_melting_point     ?
_chemical_melting_point_gt     508
_chemical_melting_point_lt     510
_symmetry_cell_setting     orthorhombic
_symmetry_space_group_name_H-M     'P 21 21 21'
_symmetry_space_group_name_Hall     'P 2ac 2ab'
loop_
    _symmetry_equiv_pos_as_xyz
    'x, y, z'
    '-x+1/2, -y, z+1/2'
    '-x, y+1/2, -z+1/2'
    'x+1/2, -y+1/2, -z'
_cell_length_a     9.8887(3)
_cell_length_b     15.6028(4)
_cell_length_c     20.4857(5)
_cell_angle_alpha     90.00
_cell_angle_beta     90.00
_cell_angle_gamma     90.00
_cell_volume     3160.77(15)
_cell_formula_units_Z     8
_cell_measurement_reflns_used     4981
_cell_measurement_theta_min     5.30
_cell_measurement_theta_max     63.48
_cell_measurement_temperature     100
_exptl_crystal_description     block
_exptl_crystal_colour     yellow
_exptl_crystal_size_max     0.54
_exptl_crystal_size_mid     0.17
_exptl_crystal_size_min     0.10
_exptl_crystal_density_diffrn     1.456
_exptl_crystal_density_meas     ?
_exptl_crystal_density_method     'not measured'
_exptl_crystal_F_000     1456
_exptl_absorpt_coefficient_mu     0.951
_exptl_absorpt_correction_type     multi-scan
_exptl_absorpt_process_details     '(SADABS; Bruker, 2009)'
_exptl_absorpt_correction_T_min     0.6272
_exptl_absorpt_correction_T_max     0.9126
_exptl_special_details
;
The crystal was placed in the cold stream of an Oxford Cryosystems Cobra
open-flow nitrogen cryostat (Cosier & Glazer, 1986) operating at 100.0(1) K.
;
_diffrn_ambient_temperature     100
_diffrn_radiation_type     'CuK\a'
_diffrn_radiation_wavelength     1.54178
_diffrn_radiation_source     'sealed tube'
_diffrn_radiation_monochromator     'graphite'
_diffrn_measurement_device_type     'Bruker APEX DUO CCD area-detector'
_diffrn_measurement_method     '\f and \w'
_diffrn_detector_area_resol_mean     ?
_diffrn_reflns_number     13449
_diffrn_reflns_av_R_equivalents     0.0210
_diffrn_reflns_av_sigmaI/netI     0.0246
_diffrn_reflns_theta_min     5.30
_diffrn_reflns_theta_max     63.48
_diffrn_reflns_theta_full     63.48
_diffrn_measured_fraction_theta_max     0.983
_diffrn_measured_fraction_theta_full     0.982
_diffrn_reflns_limit_h_min     -7
_diffrn_reflns_limit_h_max     11
_diffrn_reflns_limit_k_min     -18
_diffrn_reflns_limit_k_max     18
_diffrn_reflns_limit_l_min     -23
_diffrn_reflns_limit_l_max     23
_diffrn_standards_number     0
_diffrn_standards_interval_count     ?
_diffrn_standards_interval_time     ?
_diffrn_standards_decay_%     ?
_refine_special_details
;
 Refinement of F^2^ against ALL reflections.  The weighted R-factor wR and
 goodness of fit S are based on F^2^, conventional R-factors R are based
 on F, with F set to zero for negative F^2^. The threshold expression of
 F^2^ > 2sigma(F^2^) is used only for calculating R-factors(gt) etc. and is
 not relevant to the choice of reflections for refinement.  R-factors based
 on F^2^ are statistically about twice as large as those based on F, and R-
 factors based on ALL data will be even larger.
;
_reflns_number_total     4981
_reflns_number_gt     4753
_reflns_threshold_expression     I>2\s(I)
_refine_ls_structure_factor_coef     Fsqd
_refine_ls_matrix_type     full
_refine_ls_R_factor_all     0.0446
_refine_ls_R_factor_gt     0.0428
_refine_ls_wR_factor_gt     0.1181
_refine_ls_wR_factor_ref     0.1204
_refine_ls_goodness_of_fit_ref     1.021
_refine_ls_restrained_S_all     1.021
_refine_ls_number_reflns     4981
_refine_ls_number_parameters     456
_refine_ls_number_restraints     0
_refine_ls_hydrogen_treatment     constr
_refine_ls_weighting_scheme     calc
_refine_ls_weighting_details
         'calc w=1/[\s^2^(Fo^2^)+(0.0751P)^2^+0.9688P] where P=(Fo^2^+2Fc^2^)/3'
_atom_sites_solution_hydrogens     geom
_atom_sites_solution_primary     direct
_atom_sites_solution_secondary     difmap
_refine_ls_shift/su_max     0.001
_refine_ls_shift/su_mean     0.001
_refine_diff_density_max     0.559
_refine_diff_density_min     -0.231
_refine_ls_extinction_method     none
_refine_ls_extinction_coef     ?
_refine_ls_abs_structure_details     'Flack (1983), 2102 Friedel pairs'
_refine_ls_abs_structure_Flack     0.06(19)
loop_
    _atom_type_symbol
    _atom_type_description
    _atom_type_scat_dispersion_real
    _atom_type_scat_dispersion_imag
    _atom_type_scat_source
    'C' 'C' 0.0181 0.0091
                         'International Tables Vol C Tables 4.2.6.8 and 6.1.1.4'
    'H' 'H' 0.0000 0.0000
                         'International Tables Vol C Tables 4.2.6.8 and 6.1.1.4'
    'O' 'O' 0.0492 0.0322
                         'International Tables Vol C Tables 4.2.6.8 and 6.1.1.4'
_computing_data_collection     'APEX2 (Bruker, 2009)'
_computing_cell_refinement     'SAINT (Bruker, 2009)'
_computing_data_reduction     'SAINT (Bruker, 2009)'
_computing_structure_solution     'SHELXTL (Sheldrick, 2008)'
_computing_structure_refinement     'SHELXTL (Sheldrick, 2008)'
_computing_molecular_graphics     'SHELXTL (Sheldrick, 2008)'
_computing_publication_material
;
SHELXTL (Sheldrick, 2008) and PLATON (Spek, 2009)
;
loop_
    _atom_site_type_symbol
    _atom_site_label
    _atom_site_fract_x
    _atom_site_fract_y
    _atom_site_fract_z
    _atom_site_U_iso_or_equiv
    _atom_site_adp_type
    _atom_site_calc_flag
    _atom_site_refinement_flags
    _atom_site_occupancy
    _atom_site_symmetry_multiplicity
    _atom_site_disorder_assembly
    _atom_site_disorder_group
    O O1A 0.40973(17) 0.43207(10) 0.67334(7) 0.0370(4) Uani d . 1 1 . .
    O O2A 0.3650(2) 0.44183(12) 0.87235(8) 0.0512(5) Uani d . 1 1 . .
    O O3A 0.18470(19) 0.55552(12) 0.85896(8) 0.0483(4) Uani d . 1 1 . .
    H H3OA 0.2444 0.5118 0.8781 0.072 Uiso d R 1 1 . .
    O O4A 0.58566(19) 0.32867(12) 0.61541(8) 0.0484(4) Uani d . 1 1 . .
    H H4OA 0.6449 0.2869 0.6019 0.062(9) Uiso d R 1 1 . .
    O O5A 0.06909(18) 0.63151(11) 0.64104(8) 0.0444(4) Uani d . 1 1 . .
    O O6A 0.1454(2) 0.74151(11) 0.54195(9) 0.0551(5) Uani d . 1 1 . .
    H H6OA 0.0952 0.7697 0.5655 0.083 Uiso calc R 1 1 . .
    C C1A 0.2000(2) 0.54898(15) 0.79348(11) 0.0357(5) Uani d . 1 1 . .
    C C2A 0.1201(2) 0.59682(17) 0.75260(11) 0.0381(5) Uani d . 1 1 . .
    H H2A 0.0538 0.6334 0.7688 0.046 Uiso calc R 1 1 . .
    C C3A 0.1426(2) 0.58815(14) 0.68612(11) 0.0353(5) Uani d . 1 1 . .
    C C4A 0.2403(2) 0.53548(14) 0.65853(11) 0.0339(5) Uani d . 1 1 . .
    C C5A 0.5798(2) 0.32706(15) 0.68149(11) 0.0378(5) Uani d . 1 1 . .
    C C6A 0.6618(3) 0.27595(16) 0.71967(13) 0.0426(6) Uani d . 1 1 . .
    H H6A 0.7249 0.2404 0.6997 0.051 Uiso calc R 1 1 . .
    C C7A 0.6521(3) 0.27649(16) 0.78758(13) 0.0460(6) Uani d . 1 1 . .
    H H7A 0.7088 0.2418 0.8123 0.055 Uiso calc R 1 1 . .
    C C8A 0.5592(3) 0.32806(16) 0.81792(12) 0.0428(6) Uani d . 1 1 . .
    H H8A 0.5519 0.3275 0.8632 0.051 Uiso calc R 1 1 . .
    C C9A 0.4758(3) 0.38129(15) 0.78110(11) 0.0375(5) Uani d . 1 1 . .
    C C10A 0.3778(2) 0.43875(15) 0.81172(11) 0.0374(5) Uani d . 1 1 . .
    C C11A 0.2983(2) 0.49098(15) 0.76823(11) 0.0341(5) Uani d . 1 1 . .
    C C12A 0.3168(2) 0.48597(14) 0.70018(11) 0.0336(5) Uani d . 1 1 . .
    C C13A 0.4870(2) 0.38085(15) 0.71280(11) 0.0345(5) Uani d . 1 1 . .
    C C14A 0.2429(2) 0.54925(16) 0.58514(11) 0.0376(5) Uani d . 1 1 . .
    C C15A 0.1020(3) 0.59373(16) 0.57746(11) 0.0409(5) Uani d . 1 1 . .
    H H15A 0.0355 0.5485 0.5691 0.049 Uiso calc R 1 1 . .
    C C16A 0.0818(3) 0.66176(16) 0.52624(12) 0.0476(6) Uani d . 1 1 . .
    H H16A 0.1176 0.6411 0.4851 0.057 Uiso calc R 1 1 . .
    H H16B -0.0144 0.6714 0.5205 0.057 Uiso calc R 1 1 . .
    C C17A 0.3638(3) 0.6064(2) 0.56656(13) 0.0528(7) Uani d . 1 1 . .
    H H17A 0.4466 0.5770 0.5764 0.079 Uiso calc R 1 1 . .
    H H17B 0.3598 0.6589 0.5910 0.079 Uiso calc R 1 1 . .
    H H17C 0.3604 0.6190 0.5207 0.079 Uiso calc R 1 1 . .
    C C18A 0.2474(3) 0.46718(18) 0.54526(13) 0.0535(7) Uani d . 1 1 . .
    H H18A 0.3326 0.4391 0.5520 0.080 Uiso calc R 1 1 . .
    H H18B 0.2370 0.4807 0.4998 0.080 Uiso calc R 1 1 . .
    H H18C 0.1754 0.4299 0.5588 0.080 Uiso calc R 1 1 . .
    O O1B 0.59342(16) 0.57000(10) 0.32981(7) 0.0359(4) Uani d . 1 1 . .
    O O2B 0.64340(19) 0.55237(12) 0.13115(7) 0.0489(4) Uani d . 1 1 . .
    O O3B 0.82577(19) 0.44097(12) 0.14837(8) 0.0470(4) Uani d . 1 1 . .
    H H3OB 0.7592 0.4841 0.1249 0.070 Uiso d R 1 1 . .
    O O4B 0.42557(18) 0.67981(11) 0.38433(7) 0.0433(4) Uani d . 1 1 . .
    H H4OB 0.3510 0.7205 0.3997 0.065 Uiso d R 1 1 . .
    O O5B 0.9092(2) 0.35711(12) 0.36836(9) 0.0535(5) Uani d . 1 1 . .
    O O6B 0.9636(4) 0.2762(3) 0.49615(14) 0.1384(16) Uani d . 1 1 . .
    H H6OB 0.9941 0.2549 0.4626 0.208 Uiso calc R 1 1 . .
    C C1B 0.8046(2) 0.44754(15) 0.21360(11) 0.0356(5) Uani d . 1 1 . .
    C C2B 0.8789(3) 0.39760(16) 0.25614(11) 0.0395(5) Uani d . 1 1 . .
    H H2B 0.9461 0.3606 0.2415 0.047 Uiso calc R 1 1 . .
    C C3B 0.8480(3) 0.40551(15) 0.32155(11) 0.0386(5) Uani d . 1 1 . .
    C C4B 0.7515(2) 0.46058(14) 0.34767(11) 0.0353(5) Uani d . 1 1 . .
    C C5B 0.4287(2) 0.67673(14) 0.31800(11) 0.0348(5) Uani d . 1 1 . .
    C C6B 0.3467(3) 0.72657(16) 0.27867(13) 0.0444(6) Uani d . 1 1 . .
    H H6B 0.2848 0.7640 0.2975 0.053 Uiso calc R 1 1 . .
    C C7B 0.3563(3) 0.72109(17) 0.21084(13) 0.0496(7) Uani d . 1 1 . .
    H H7B 0.2996 0.7545 0.1850 0.059 Uiso calc R 1 1 . .
    C C8B 0.4466(3) 0.66814(16) 0.18191(12) 0.0437(6) Uani d . 1 1 . .
    H H8B 0.4534 0.6663 0.1367 0.052 Uiso calc R 1 1 . .
    C C9B 0.5303(2) 0.61584(15) 0.22073(11) 0.0348(5) Uani d . 1 1 . .
    C C10B 0.6281(2) 0.55735(15) 0.19175(10) 0.0359(5) Uani d . 1 1 . .
    C C11B 0.7058(2) 0.50642(15) 0.23627(11) 0.0336(5) Uani d . 1 1 . .
    C C12B 0.6838(2) 0.51255(14) 0.30405(11) 0.0313(5) Uani d . 1 1 . .
    C C13B 0.5192(2) 0.61998(14) 0.28842(11) 0.0328(5) Uani d . 1 1 . .
    C C14B 0.7477(2) 0.45210(16) 0.42106(11) 0.0396(5) Uani d . 1 1 . .
    C C15B 0.8276(3) 0.36851(19) 0.42911(13) 0.0539(7) Uani d . 1 1 . .
    H H15B 0.7623 0.3214 0.4312 0.065 Uiso calc R 1 1 . .
    C C16B 0.9217(3) 0.35831(15) 0.48366(10) 0.0792(11) Uani d . 1 1 . .
    H H16C 0.8832 0.3818 0.5229 0.095 Uiso d R 1 1 . .
    H H16D 1.0059 0.3875 0.4745 0.095 Uiso d R 1 1 . .
    C C17B 0.8116(3) 0.53045(15) 0.45315(10) 0.0629(8) Uani d R 1 1 . .
    H H17D 0.9028 0.5369 0.4379 0.094 Uiso calc R 1 1 . .
    H H17E 0.8119 0.5231 0.4997 0.094 Uiso calc R 1 1 . .
    H H17F 0.7604 0.5806 0.4421 0.094 Uiso calc R 1 1 . .
    C C18B 0.6051(3) 0.4398(2) 0.44913(14) 0.0662(8) Uani d . 1 1 . .
    H H18D 0.5559 0.4927 0.4460 0.099 Uiso calc R 1 1 . .
    H H18E 0.6115 0.4230 0.4941 0.099 Uiso calc R 1 1 . .
    H H18F 0.5588 0.3961 0.4249 0.099 Uiso calc R 1 1 . .
    O O1WA 0.7567(3) 0.21065(14) 0.56948(11) 0.0822(8) Uani d . 1 1 . .
    H H1WA 0.7741 0.1639 0.5869 0.123 Uiso d R 1 1 . .
    H H2WA 0.8243 0.2244 0.5407 0.123 Uiso d R 1 1 . .
    O O1WB 0.2432(2) 0.79095(14) 0.42531(11) 0.0745(7) Uani d . 1 1 . .
    H H1WB 0.1943 0.7889 0.4620 0.112 Uiso d R 1 1 . .
    H H2WB 0.2087 0.8328 0.4072 0.112 Uiso d R 1 1 . .
loop_
    _atom_site_aniso_label
    _atom_site_aniso_U_11
    _atom_site_aniso_U_22
    _atom_site_aniso_U_33
    _atom_site_aniso_U_12
    _atom_site_aniso_U_13
    _atom_site_aniso_U_23
    O1A 0.0379(9) 0.0434(8) 0.0296(8) 0.0054(8) 0.0003(7) 0.0028(7)
    O2A 0.0608(11) 0.0647(11) 0.0282(8) 0.0099(10) -0.0001(8) 0.0017(8)
    O3A 0.0581(11) 0.0559(10) 0.0308(8) 0.0056(9) 0.0069(8) -0.0025(8)
    O4A 0.0507(10) 0.0568(10) 0.0378(9) 0.0077(9) 0.0027(8) 0.0010(8)
    O5A 0.0495(10) 0.0472(9) 0.0366(8) 0.0105(8) -0.0005(7) 0.0036(7)
    O6A 0.0697(13) 0.0465(9) 0.0491(10) 0.0035(9) 0.0140(9) 0.0032(8)
    C1A 0.0389(12) 0.0386(12) 0.0297(11) -0.0064(10) 0.0026(9) -0.0022(10)
    C2A 0.0401(13) 0.0396(12) 0.0346(12) -0.0005(11) 0.0056(10) -0.0039(9)
    C3A 0.0337(12) 0.0364(11) 0.0358(12) -0.0034(10) -0.0022(10) 0.0030(10)
    C4A 0.0358(12) 0.0363(11) 0.0296(12) -0.0027(10) -0.0005(9) -0.0001(9)
    C5A 0.0377(13) 0.0385(11) 0.0371(12) -0.0047(11) 0.0006(10) 0.0021(10)
    C6A 0.0409(14) 0.0387(12) 0.0482(14) 0.0029(12) -0.0041(11) -0.0003(11)
    C7A 0.0492(15) 0.0405(13) 0.0484(14) 0.0062(13) -0.0079(12) 0.0060(11)
    C8A 0.0475(15) 0.0425(12) 0.0385(13) -0.0009(12) -0.0093(11) 0.0020(11)
    C9A 0.0388(13) 0.0396(13) 0.0341(12) -0.0045(11) -0.0034(10) 0.0017(10)
    C10A 0.0368(13) 0.0439(12) 0.0314(11) -0.0035(11) -0.0024(10) 0.0024(10)
    C11A 0.0351(12) 0.0376(11) 0.0297(11) -0.0067(10) 0.0005(9) 0.0001(10)
    C12A 0.0315(12) 0.0353(11) 0.0341(12) -0.0043(10) 0.0012(10) -0.0033(9)
    C13A 0.0332(12) 0.0358(12) 0.0344(11) -0.0043(10) -0.0036(9) 0.0013(9)
    C14A 0.0408(13) 0.0441(12) 0.0279(11) -0.0001(11) -0.0011(9) 0.0020(10)
    C15A 0.0407(13) 0.0451(12) 0.0370(12) -0.0020(11) -0.0020(10) 0.0000(10)
    C16A 0.0545(15) 0.0507(14) 0.0378(13) 0.0056(13) -0.0074(12) 0.0036(11)
    C17A 0.0467(15) 0.0684(17) 0.0435(14) -0.0061(14) 0.0012(12) 0.0105(13)
    C18A 0.0688(19) 0.0559(15) 0.0358(13) 0.0049(14) -0.0066(12) -0.0031(11)
    O1B 0.0369(9) 0.0433(8) 0.0274(7) 0.0066(7) 0.0002(6) -0.0002(7)
    O2B 0.0573(11) 0.0624(11) 0.0269(8) 0.0038(10) 0.0001(8) -0.0015(8)
    O3B 0.0565(11) 0.0537(10) 0.0307(8) 0.0019(9) 0.0080(8) -0.0073(8)
    O4B 0.0482(10) 0.0480(9) 0.0339(8) 0.0089(8) 0.0033(8) -0.0014(7)
    O5B 0.0621(12) 0.0578(11) 0.0407(9) 0.0249(10) -0.0030(9) 0.0005(8)
    O6B 0.152(3) 0.180(3) 0.0829(18) 0.119(3) 0.0523(19) 0.066(2)
    C1B 0.0375(12) 0.0370(11) 0.0323(11) -0.0074(10) 0.0037(10) -0.0076(9)
    C2B 0.0393(13) 0.0366(11) 0.0426(13) 0.0030(11) 0.0017(11) -0.0058(10)
    C3B 0.0419(13) 0.0361(11) 0.0379(12) 0.0043(10) -0.0042(11) -0.0019(10)
    C4B 0.0383(12) 0.0343(11) 0.0333(12) -0.0002(10) -0.0021(9) -0.0045(9)
    C5B 0.0361(12) 0.0348(11) 0.0336(11) -0.0027(10) -0.0001(10) -0.0009(9)
    C6B 0.0457(14) 0.0386(12) 0.0488(14) 0.0061(12) -0.0013(12) -0.0004(11)
    C7B 0.0560(17) 0.0451(13) 0.0476(15) 0.0068(14) -0.0128(13) 0.0047(12)
    C8B 0.0521(15) 0.0474(13) 0.0315(12) -0.0016(13) -0.0073(11) 0.0034(11)
    C9B 0.0359(12) 0.0366(12) 0.0320(11) -0.0040(10) -0.0048(9) 0.0002(9)
    C10B 0.0375(13) 0.0421(12) 0.0280(11) -0.0084(11) 0.0000(9) -0.0020(10)
    C11B 0.0328(11) 0.0370(11) 0.0310(11) -0.0046(10) -0.0012(9) -0.0028(10)
    C12B 0.0306(12) 0.0325(11) 0.0307(11) -0.0011(9) 0.0015(9) -0.0022(9)
    C13B 0.0309(12) 0.0319(11) 0.0355(12) -0.0020(10) -0.0030(9) 0.0024(9)
    C14B 0.0434(14) 0.0447(13) 0.0308(12) 0.0000(11) -0.0027(10) 0.0013(10)
    C15B 0.0582(17) 0.0585(15) 0.0449(14) 0.0020(14) 0.0059(13) 0.0060(12)
    C16B 0.0600(19) 0.128(3) 0.0492(17) 0.033(2) -0.0001(14) 0.0274(19)
    C17B 0.093(2) 0.0581(16) 0.0370(14) -0.0074(17) -0.0121(15) -0.0035(12)
    C18B 0.0537(17) 0.098(2) 0.0468(15) 0.0024(17) 0.0042(13) 0.0220(16)
    O1WA 0.117(2) 0.0625(12) 0.0666(14) 0.0365(14) 0.0257(13) 0.0038(11)
    O1WB 0.0965(18) 0.0644(12) 0.0627(14) 0.0328(13) 0.0390(12) 0.0206(11)
_geom_special_details
;
 All esds (except the esd in the dihedral angle between two l.s. planes)
 are estimated using the full covariance matrix.  The cell esds are taken
 into account individually in the estimation of esds in distances, angles
 and torsion angles; correlations between esds in cell parameters are only
 used when they are defined by crystal symmetry.  An approximate (isotropic)
 treatment of cell esds is used for estimating esds involving l.s. planes.
;
loop_
    _geom_bond_atom_site_label_1
    _geom_bond_atom_site_label_2
    _geom_bond_site_symmetry_2
    _geom_bond_distance
    _geom_bond_publ_flag
    O1A C12A . 1.361(3) ?
    O1A C13A . 1.370(3) ?
    O2A C10A . 1.249(3) ?
    O3A C1A . 1.354(3) ?
    O3A H3OA . 0.9841 ?
    O4A C5A . 1.355(3) ?
    O4A H4OA . 0.9200 ?
    O5A C3A . 1.356(3) ?
    O5A C15A . 1.466(3) ?
    O6A C16A . 1.431(3) ?
    O6A H6OA . 0.8200 ?
    C1A C2A . 1.372(3) ?
    C1A C11A . 1.425(4) ?
    C2A C3A . 1.387(3) ?
    C2A H2A . 0.9300 ?
    C3A C4A . 1.389(3) ?
    C4A C12A . 1.377(3) ?
    C4A C14A . 1.519(3) ?
    C5A C6A . 1.380(3) ?
    C5A C13A . 1.399(3) ?
    C6A C7A . 1.394(4) ?
    C6A H6A . 0.9300 ?
    C7A C8A . 1.370(4) ?
    C7A H7A . 0.9300 ?
    C8A C9A . 1.392(3) ?
    C8A H8A . 0.9300 ?
    C9A C13A . 1.404(3) ?
    C9A C10A . 1.462(3) ?
    C10A C11A . 1.441(3) ?
    C11A C12A . 1.408(3) ?
    C14A C18A . 1.520(3) ?
    C14A C17A . 1.539(4) ?
    C14A C15A . 1.565(3) ?
    C15A C16A . 1.506(3) ?
    C15A H15A . 0.9800 ?
    C16A H16A . 0.9700 ?
    C16A H16B . 0.9700 ?
    C17A H17A . 0.9600 ?
    C17A H17B . 0.9600 ?
    C17A H17C . 0.9600 ?
    C18A H18A . 0.9600 ?
    C18A H18B . 0.9600 ?
    C18A H18C . 0.9600 ?
    O1B C13B . 1.366(3) ?
    O1B C12B . 1.371(3) ?
    O2B C10B . 1.253(3) ?
    O3B C1B . 1.356(3) ?
    O3B H3OB . 1.0564 ?
    O4B C5B . 1.360(3) ?
    O4B H4OB . 1.0223 ?
    O5B C3B . 1.363(3) ?
    O5B C15B . 1.494(3) ?
    O6B C16B . 1.371(4) ?
    O6B H6OB . 0.8200 ?
    C1B C2B . 1.381(3) ?
    C1B C11B . 1.419(3) ?
    C2B C3B . 1.380(3) ?
    C2B H2B . 0.9300 ?
    C3B C4B . 1.391(3) ?
    C4B C12B . 1.380(3) ?
    C4B C14B . 1.510(3) ?
    C5B C6B . 1.382(3) ?
    C5B C13B . 1.397(3) ?
    C6B C7B . 1.395(4) ?
    C6B H6B . 0.9300 ?
    C7B C8B . 1.353(4) ?
    C7B H7B . 0.9300 ?
    C8B C9B . 1.408(3) ?
    C8B H8B . 0.9300 ?
    C9B C13B . 1.393(3) ?
    C9B C10B . 1.457(3) ?
    C10B C11B . 1.433(3) ?
    C11B C12B . 1.409(3) ?
    C14B C17B . 1.525(3) ?
    C14B C15B . 1.534(4) ?
    C14B C18B . 1.535(4) ?
    C15B C16B . 1.463(4) ?
    C15B H15B . 0.9800 ?
    C16B H16C . 0.9633 ?
    C16B H16D . 0.9669 ?
    C17B H17D . 0.9600 ?
    C17B H17E . 0.9600 ?
    C17B H17F . 0.9600 ?
    C18B H18D . 0.9600 ?
    C18B H18E . 0.9600 ?
    C18B H18F . 0.9600 ?
    O1WA H1WA . 0.8300 ?
    O1WA H2WA . 0.9169 ?
    O1WB H1WB . 0.8939 ?
    O1WB H2WB . 0.8249 ?
loop_
    _geom_angle_atom_site_label_1
    _geom_angle_atom_site_label_2
    _geom_angle_atom_site_label_3
    _geom_angle_site_symmetry_1
    _geom_angle_site_symmetry_3
    _geom_angle
    _geom_angle_publ_flag
    C12A O1A C13A . . 119.90(17) ?
    C1A O3A H3OA . . 106.0 ?
    C5A O4A H4OA . . 108.4 ?
    C3A O5A C15A . . 106.59(18) ?
    C16A O6A H6OA . . 109.5 ?
    O3A C1A C2A . . 119.9(2) ?
    O3A C1A C11A . . 118.9(2) ?
    C2A C1A C11A . . 121.1(2) ?
    C1A C2A C3A . . 117.0(2) ?
    C1A C2A H2A . . 121.5 ?
    C3A C2A H2A . . 121.5 ?
    O5A C3A C2A . . 122.3(2) ?
    O5A C3A C4A . . 113.02(19) ?
    C2A C3A C4A . . 124.7(2) ?
    C12A C4A C3A . . 117.5(2) ?
    C12A C4A C14A . . 133.1(2) ?
    C3A C4A C14A . . 109.32(19) ?
    O4A C5A C6A . . 123.5(2) ?
    O4A C5A C13A . . 118.3(2) ?
    C6A C5A C13A . . 118.2(2) ?
    C5A C6A C7A . . 121.4(2) ?
    C5A C6A H6A . . 119.3 ?
    C7A C6A H6A . . 119.3 ?
    C8A C7A C6A . . 120.2(2) ?
    C8A C7A H7A . . 119.9 ?
    C6A C7A H7A . . 119.9 ?
    C7A C8A C9A . . 120.1(2) ?
    C7A C8A H8A . . 119.9 ?
    C9A C8A H8A . . 119.9 ?
    C8A C9A C13A . . 119.4(2) ?
    C8A C9A C10A . . 121.7(2) ?
    C13A C9A C10A . . 118.9(2) ?
    O2A C10A C11A . . 122.5(2) ?
    O2A C10A C9A . . 121.1(2) ?
    C11A C10A C9A . . 116.32(19) ?
    C12A C11A C1A . . 118.9(2) ?
    C12A C11A C10A . . 120.6(2) ?
    C1A C11A C10A . . 120.4(2) ?
    O1A C12A C4A . . 117.8(2) ?
    O1A C12A C11A . . 121.5(2) ?
    C4A C12A C11A . . 120.7(2) ?
    O1A C13A C5A . . 116.4(2) ?
    O1A C13A C9A . . 122.8(2) ?
    C5A C13A C9A . . 120.8(2) ?
    C4A C14A C18A . . 114.4(2) ?
    C4A C14A C17A . . 109.87(19) ?
    C18A C14A C17A . . 109.4(2) ?
    C4A C14A C15A . . 98.47(18) ?
    C18A C14A C15A . . 110.2(2) ?
    C17A C14A C15A . . 114.2(2) ?
    O5A C15A C16A . . 107.8(2) ?
    O5A C15A C14A . . 106.66(19) ?
    C16A C15A C14A . . 120.1(2) ?
    O5A C15A H15A . . 107.2 ?
    C16A C15A H15A . . 107.2 ?
    C14A C15A H15A . . 107.2 ?
    O6A C16A C15A . . 113.4(2) ?
    O6A C16A H16A . . 108.9 ?
    C15A C16A H16A . . 108.9 ?
    O6A C16A H16B . . 108.9 ?
    C15A C16A H16B . . 108.9 ?
    H16A C16A H16B . . 107.7 ?
    C14A C17A H17A . . 109.5 ?
    C14A C17A H17B . . 109.5 ?
    H17A C17A H17B . . 109.5 ?
    C14A C17A H17C . . 109.5 ?
    H17A C17A H17C . . 109.5 ?
    H17B C17A H17C . . 109.5 ?
    C14A C18A H18A . . 109.5 ?
    C14A C18A H18B . . 109.5 ?
    H18A C18A H18B . . 109.5 ?
    C14A C18A H18C . . 109.5 ?
    H18A C18A H18C . . 109.5 ?
    H18B C18A H18C . . 109.5 ?
    C13B O1B C12B . . 118.98(17) ?
    C1B O3B H3OB . . 107.7 ?
    C5B O4B H4OB . . 110.2 ?
    C3B O5B C15B . . 106.26(19) ?
    C16B O6B H6OB . . 109.5 ?
    O3B C1B C2B . . 119.8(2) ?
    O3B C1B C11B . . 118.5(2) ?
    C2B C1B C11B . . 121.7(2) ?
    C3B C2B C1B . . 116.4(2) ?
    C3B C2B H2B . . 121.8 ?
    C1B C2B H2B . . 121.8 ?
    O5B C3B C2B . . 122.4(2) ?
    O5B C3B C4B . . 112.1(2) ?
    C2B C3B C4B . . 125.5(2) ?
    C12B C4B C3B . . 116.5(2) ?
    C12B C4B C14B . . 133.2(2) ?
    C3B C4B C14B . . 110.2(2) ?
    O4B C5B C6B . . 123.3(2) ?
    O4B C5B C13B . . 118.1(2) ?
    C6B C5B C13B . . 118.6(2) ?
    C5B C6B C7B . . 120.4(2) ?
    C5B C6B H6B . . 119.8 ?
    C7B C6B H6B . . 119.8 ?
    C8B C7B C6B . . 121.2(2) ?
    C8B C7B H7B . . 119.4 ?
    C6B C7B H7B . . 119.4 ?
    C7B C8B C9B . . 119.6(2) ?
    C7B C8B H8B . . 120.2 ?
    C9B C8B H8B . . 120.2 ?
    C13B C9B C8B . . 119.3(2) ?
    C13B C9B C10B . . 119.1(2) ?
    C8B C9B C10B . . 121.6(2) ?
    O2B C10B C11B . . 122.1(2) ?
    O2B C10B C9B . . 121.5(2) ?
    C11B C10B C9B . . 116.38(19) ?
    C12B C11B C1B . . 118.2(2) ?
    C12B C11B C10B . . 120.4(2) ?
    C1B C11B C10B . . 121.3(2) ?
    O1B C12B C4B . . 116.81(19) ?
    O1B C12B C11B . . 121.63(19) ?
    C4B C12B C11B . . 121.6(2) ?
    O1B C13B C9B . . 123.3(2) ?
    O1B C13B C5B . . 115.90(19) ?
    C9B C13B C5B . . 120.8(2) ?
    C4B C14B C17B . . 110.42(19) ?
    C4B C14B C15B . . 99.73(19) ?
    C17B C14B C15B . . 115.0(2) ?
    C4B C14B C18B . . 114.0(2) ?
    C17B C14B C18B . . 108.6(2) ?
    C15B C14B C18B . . 109.1(2) ?
    C16B C15B O5B . . 106.2(2) ?
    C16B C15B C14B . . 120.1(2) ?
    O5B C15B C14B . . 106.9(2) ?
    C16B C15B H15B . . 107.7 ?
    O5B C15B H15B . . 107.7 ?
    C14B C15B H15B . . 107.7 ?
    O6B C16B C15B . . 115.9(3) ?
    O6B C16B H16C . . 108.7 ?
    C15B C16B H16C . . 110.2 ?
    O6B C16B H16D . . 102.5 ?
    C15B C16B H16D . . 110.3 ?
    H16C C16B H16D . . 108.9 ?
    C14B C17B H17D . . 109.5 ?
    C14B C17B H17E . . 109.5 ?
    H17D C17B H17E . . 109.5 ?
    C14B C17B H17F . . 109.5 ?
    H17D C17B H17F . . 109.5 ?
    H17E C17B H17F . . 109.5 ?
    C14B C18B H18D . . 109.5 ?
    C14B C18B H18E . . 109.5 ?
    H18D C18B H18E . . 109.5 ?
    C14B C18B H18F . . 109.5 ?
    H18D C18B H18F . . 109.5 ?
    H18E C18B H18F . . 109.5 ?
    H1WA O1WA H2WA . . 109.3 ?
    H1WB O1WB H2WB . . 100.6 ?
loop_
    _geom_torsion_atom_site_label_1
    _geom_torsion_atom_site_label_2
    _geom_torsion_atom_site_label_3
    _geom_torsion_atom_site_label_4
    _geom_torsion_site_symmetry_1
    _geom_torsion_site_symmetry_2
    _geom_torsion_site_symmetry_3
    _geom_torsion_site_symmetry_4
    _geom_torsion
    _geom_torsion_publ_flag
    O3A C1A C2A C3A . . . . 178.9(2) ?
    C11A C1A C2A C3A . . . . -2.1(3) ?
    C15A O5A C3A C2A . . . . -168.9(2) ?
    C15A O5A C3A C4A . . . . 11.1(3) ?
    C1A C2A C3A O5A . . . . 179.4(2) ?
    C1A C2A C3A C4A . . . . -0.6(4) ?
    O5A C3A C4A C12A . . . . -177.4(2) ?
    C2A C3A C4A C12A . . . . 2.6(4) ?
    O5A C3A C4A C14A . . . . 5.2(3) ?
    C2A C3A C4A C14A . . . . -174.8(2) ?
    O4A C5A C6A C7A . . . . 180.0(2) ?
    C13A C5A C6A C7A . . . . 0.9(4) ?
    C5A C6A C7A C8A . . . . 0.4(4) ?
    C6A C7A C8A C9A . . . . -1.1(4) ?
    C7A C8A C9A C13A . . . . 0.6(4) ?
    C7A C8A C9A C10A . . . . -178.5(2) ?
    C8A C9A C10A O2A . . . . -0.3(4) ?
    C13A C9A C10A O2A . . . . -179.4(2) ?
    C8A C9A C10A C11A . . . . 179.5(2) ?
    C13A C9A C10A C11A . . . . 0.4(3) ?
    O3A C1A C11A C12A . . . . -178.2(2) ?
    C2A C1A C11A C12A . . . . 2.8(3) ?
    O3A C1A C11A C10A . . . . 1.4(3) ?
    C2A C1A C11A C10A . . . . -177.6(2) ?
    O2A C10A C11A C12A . . . . 179.4(2) ?
    C9A C10A C11A C12A . . . . -0.4(3) ?
    O2A C10A C11A C1A . . . . -0.2(4) ?
    C9A C10A C11A C1A . . . . 180.0(2) ?
    C13A O1A C12A C4A . . . . -179.2(2) ?
    C13A O1A C12A C11A . . . . 0.4(3) ?
    C3A C4A C12A O1A . . . . 177.84(19) ?
    C14A C4A C12A O1A . . . . -5.5(4) ?
    C3A C4A C12A C11A . . . . -1.8(3) ?
    C14A C4A C12A C11A . . . . 174.9(2) ?
    C1A C11A C12A O1A . . . . 179.6(2) ?
    C10A C11A C12A O1A . . . . 0.0(3) ?
    C1A C11A C12A C4A . . . . -0.8(3) ?
    C10A C11A C12A C4A . . . . 179.6(2) ?
    C12A O1A C13A C5A . . . . 179.80(19) ?
    C12A O1A C13A C9A . . . . -0.4(3) ?
    O4A C5A C13A O1A . . . . -0.7(3) ?
    C6A C5A C13A O1A . . . . 178.5(2) ?
    O4A C5A C13A C9A . . . . 179.5(2) ?
    C6A C5A C13A C9A . . . . -1.4(3) ?
    C8A C9A C13A O1A . . . . -179.2(2) ?
    C10A C9A C13A O1A . . . . 0.0(3) ?
    C8A C9A C13A C5A . . . . 0.6(3) ?
    C10A C9A C13A C5A . . . . 179.8(2) ?
    C12A C4A C14A C18A . . . . 48.8(4) ?
    C3A C4A C14A C18A . . . . -134.4(2) ?
    C12A C4A C14A C17A . . . . -74.8(3) ?
    C3A C4A C14A C17A . . . . 102.1(2) ?
    C12A C4A C14A C15A . . . . 165.6(3) ?
    C3A C4A C14A C15A . . . . -17.5(2) ?
    C3A O5A C15A C16A . . . . -152.6(2) ?
    C3A O5A C15A C14A . . . . -22.4(2) ?
    C4A C14A C15A O5A . . . . 23.6(2) ?
    C18A C14A C15A O5A . . . . 143.6(2) ?
    C17A C14A C15A O5A . . . . -92.7(2) ?
    C4A C14A C15A C16A . . . . 146.4(2) ?
    C18A C14A C15A C16A . . . . -93.5(3) ?
    C17A C14A C15A C16A . . . . 30.1(3) ?
    O5A C15A C16A O6A . . . . 48.9(3) ?
    C14A C15A C16A O6A . . . . -73.3(3) ?
    O3B C1B C2B C3B . . . . -177.6(2) ?
    C11B C1B C2B C3B . . . . 2.6(4) ?
    C15B O5B C3B C2B . . . . -166.8(3) ?
    C15B O5B C3B C4B . . . . 11.9(3) ?
    C1B C2B C3B O5B . . . . 176.9(2) ?
    C1B C2B C3B C4B . . . . -1.6(4) ?
    O5B C3B C4B C12B . . . . 179.9(2) ?
    C2B C3B C4B C12B . . . . -1.5(4) ?
    O5B C3B C4B C14B . . . . 2.1(3) ?
    C2B C3B C4B C14B . . . . -179.2(2) ?
    O4B C5B C6B C7B . . . . 179.1(2) ?
    C13B C5B C6B C7B . . . . -1.1(4) ?
    C5B C6B C7B C8B . . . . -0.9(4) ?
    C6B C7B C8B C9B . . . . 1.7(4) ?
    C7B C8B C9B C13B . . . . -0.4(4) ?
    C7B C8B C9B C10B . . . . 179.5(2) ?
    C13B C9B C10B O2B . . . . -178.8(2) ?
    C8B C9B C10B O2B . . . . 1.3(4) ?
    C13B C9B C10B C11B . . . . 1.0(3) ?
    C8B C9B C10B C11B . . . . -179.0(2) ?
    O3B C1B C11B C12B . . . . 179.7(2) ?
    C2B C1B C11B C12B . . . . -0.5(3) ?
    O3B C1B C11B C10B . . . . 0.9(3) ?
    C2B C1B C11B C10B . . . . -179.3(2) ?
    O2B C10B C11B C12B . . . . -178.7(2) ?
    C9B C10B C11B C12B . . . . 1.5(3) ?
    O2B C10B C11B C1B . . . . 0.1(4) ?
    C9B C10B C11B C1B . . . . -179.7(2) ?
    C13B O1B C12B C4B . . . . -176.88(19) ?
    C13B O1B C12B C11B . . . . 2.7(3) ?
    C3B C4B C12B O1B . . . . -176.83(19) ?
    C14B C4B C12B O1B . . . . 0.3(4) ?
    C3B C4B C12B C11B . . . . 3.6(3) ?
    C14B C4B C12B C11B . . . . -179.2(2) ?
    C1B C11B C12B O1B . . . . 177.8(2) ?
    C10B C11B C12B O1B . . . . -3.4(3) ?
    C1B C11B C12B C4B . . . . -2.7(3) ?
    C10B C11B C12B C4B . . . . 176.1(2) ?
    C12B O1B C13B C9B . . . . 0.0(3) ?
    C12B O1B C13B C5B . . . . 179.70(18) ?
    C8B C9B C13B O1B . . . . 178.1(2) ?
    C10B C9B C13B O1B . . . . -1.8(3) ?
    C8B C9B C13B C5B . . . . -1.6(3) ?
    C10B C9B C13B C5B . . . . 178.5(2) ?
    O4B C5B C13B O1B . . . . 2.4(3) ?
    C6B C5B C13B O1B . . . . -177.4(2) ?
    O4B C5B C13B C9B . . . . -177.9(2) ?
    C6B C5B C13B C9B . . . . 2.3(3) ?
    C12B C4B C14B C17B . . . . -70.3(3) ?
    C3B C4B C14B C17B . . . . 106.9(2) ?
    C12B C4B C14B C15B . . . . 168.3(3) ?
    C3B C4B C14B C15B . . . . -14.4(3) ?
    C12B C4B C14B C18B . . . . 52.2(4) ?
    C3B C4B C14B C18B . . . . -130.5(3) ?
    C3B O5B C15B C16B . . . . -150.5(2) ?
    C3B O5B C15B C14B . . . . -21.1(3) ?
    C4B C14B C15B C16B . . . . 141.8(2) ?
    C17B C14B C15B C16B . . . . 23.8(3) ?
    C18B C14B C15B C16B . . . . -98.5(3) ?
    C4B C14B C15B O5B . . . . 20.9(3) ?
    C17B C14B C15B O5B . . . . -97.2(3) ?
    C18B C14B C15B O5B . . . . 140.6(2) ?
    O5B C15B C16B O6B . . . . -73.8(3) ?
    C14B C15B C16B O6B . . . . 165.0(3) ?
loop_
    _geom_hbond_atom_site_label_D
    _geom_hbond_atom_site_label_H
    _geom_hbond_atom_site_label_A
    _geom_hbond_site_symmetry_A
    _geom_hbond_distance_DH
    _geom_hbond_distance_HA
    _geom_hbond_distance_DA
    _geom_hbond_angle_DHA
    _geom_hbond_publ_flag
    O3A H3OA O2A 1_555 0.98 1.62 2.530(3) 152 y
    O4A H4OA O1WA 1_555 0.92 1.75 2.672(3) 175 y
    O6A H6OA O4B 4_466 0.82 2.12 2.918(3) 165 y
    O3B H3OB O2B 1_555 1.06 1.57 2.529(3) 148 y
    O4B H4OB O1WB 1_555 1.02 1.62 2.639(3) 175 y
    O6B H6OB O4A 4_556 0.82 2.25 3.059(4) 167 y
    O1WA H1WA O3A 3_646 0.83 2.06 2.889(3) 173 y
    O1WA H2WA O6B 1_555 0.92 1.84 2.737(5) 165 y
    O1WB H1WB O6A 1_555 0.89 1.86 2.691(3) 153 y
    O1WB H2WB O3B 3_655 0.82 2.06 2.868(3) 164 y
    C16B H16C O2B 2_665 0.96 2.46 3.389(3) 163 y
