# Supplementary material for: Redetermination and absolute configuration of pruniflorone M monohydrate
Source: Acta Crystallogr Sect E Struct Rep Online. 2011 Jul 6;67(Pt 8):o1916–7. doi: 10.1107/S1600536811025177 (PMC3212307; doi:10.1107/S1600536811025177)
Supplement: Supplementary file 2 [file e-67-o1916-Isup2.hkl]

# 
# h,k,l, Fc-squared, Fo-squared, sigma(Fo-squared) and status flag 
# 
data_I
_shelx_title ' cu_cfd13m in P2(1)2(1)2(1) (100K)' 
_shelx_refln_list_code          4 
_shelx_F_calc_maximum      137.80 
_exptl_crystal_F_000      1456.00 
_reflns_d_resolution_high  0.8615 
 
loop_ 
 _symmetry_equiv_pos_as_xyz 
 'x, y, z' 
 '-x+1/2, -y, z+1/2' 
 '-x, y+1/2, -z+1/2' 
 'x+1/2, -y+1/2, -z' 
 
_cell_length_a     9.8887 
_cell_length_b    15.6028 
_cell_length_c    20.4857 
_cell_angle_alpha  90.000 
_cell_angle_beta   90.000 
_cell_angle_gamma  90.000 
 
_shelx_F_squared_multiplier     1.000 
 
loop_ 
 _refln_index_h 
 _refln_index_k 
 _refln_index_l 
 _refln_F_squared_calc 
 _refln_F_squared_meas 
 _refln_F_squared_sigma 
 _refln_observed_status 
   2   0   0    10866.14     9924.25    272.83 o 
   4   0   0    12022.16    12068.66    334.37 o 
   1   1   0       50.74       48.63      3.00 o 
   2   1   0     5157.93     5260.61    103.23 o 
   3   1   0       22.96       31.64      3.00 o 
   4   1   0       68.97       97.02      7.08 o 
   5   1   0      287.39      303.15     19.38 o 
   6   1   0        1.26        6.08      4.43 o 
   7   1   0      109.54      104.94      6.10 o 
   1   2   0        8.80        4.34      1.43 o 
   3   2   0      154.08      109.74      4.49 o 
   4   2   0       44.63       58.20      3.20 o 
   5   2   0      326.47      255.67     15.28 o 
   6   2   0      149.03      181.10     13.89 o 
   7   2   0      229.46      227.94      6.47 o 
   9   2   0      169.71      132.16      6.66 o 
  10   2   0      387.59      374.53     11.42 o 
   1   3   0      106.65       89.92      6.16 o 
   3   3   0      502.86      395.23     15.32 o 
   4   3   0      490.59      413.98     21.18 o 
   5   3   0       63.83       52.59      8.29 o 
   6   3   0      230.19      230.75     16.23 o 
   7   3   0       42.08       51.03      4.10 o 
   8   3   0      139.91      124.77      4.94 o 
   9   3   0        2.70        3.75      2.10 o 
  10   3   0        8.13       13.93      2.65 o 
  11   3   0        4.98        2.47      1.45 o 
   0   4   0        0.97       36.28      4.05 o 
   1   4   0     1871.60     1380.66     19.48 o 
   3   4   0        0.43        3.43      3.78 o 
   4   4   0     2153.52     2425.08     76.32 o 
   5   4   0        0.79        2.94      3.62 o 
   6   4   0      983.66      908.61     21.13 o 
   7   4   0      114.58       94.89      4.08 o 
   8   4   0       28.60       31.31      3.00 o 
   9   4   0      133.83      134.10      4.97 o 
  10   4   0       53.02       75.40      4.68 o 
  11   4   0        7.02        4.47      1.55 o 
   1   5   0       46.53       35.30      3.12 o 
   2   5   0    15752.20    17075.38    392.94 o 
   3   5   0      222.03      183.92     11.47 o 
   4   5   0      835.93      817.35     32.60 o 
   5   5   0       46.34      136.64     12.22 o 
   6   5   0        0.77        1.52      1.78 o 
   7   5   0       29.99       32.90      2.94 o 
   8   5   0      231.06      205.80      7.00 o 
   9   5   0        1.37        4.10      1.76 o 
  10   5   0       15.90       13.35      2.48 o 
  11   5   0       17.21       21.58      2.21 o 
   0   6   0     4019.93     4794.83     91.27 o 
   1   6   0      219.84      162.05      5.64 o 
   2   6   0     1155.81     1251.26     27.96 o 
   3   6   0     2247.15     1810.60     58.97 o 
   4   6   0     6564.62     6798.26    197.69 o 
   5   6   0        9.52       20.29      4.27 o 
   6   6   0     2446.53     2242.95     34.43 o 
   7   6   0        3.63       -0.08      1.61 o 
   8   6   0     2505.18     2485.31     41.02 o 
   9   6   0        7.72        9.37      2.02 o 
  10   6   0      112.29      114.59      4.05 o 
   1   7   0      296.48      248.98      5.65 o 
   2   7   0     2053.02     2297.55     71.26 o 
   3   7   0      171.07      194.81     13.09 o 
   4   7   0    11634.00    12145.91    187.55 o 
   5   7   0      146.83      120.67      5.39 o 
   6   7   0      216.95      203.00      6.43 o 
   7   7   0       69.55       58.97      4.09 o 
   8   7   0       11.28       17.30      2.42 o 
   9   7   0        4.86        5.06      2.37 o 
  10   7   0        0.70       -0.42      1.18 o 
   1   8   0      111.94      113.10      4.71 o 
   2   8   0      966.51      977.74     24.26 o 
   3   8   0       26.93       19.51      3.67 o 
   4   8   0     1199.47     1198.07     93.71 o 
   5   8   0      117.30       86.31      3.68 o 
   6   8   0     2519.16     2551.87     43.31 o 
   7   8   0       63.56       64.60      3.40 o 
   8   8   0       27.14       33.92      3.09 o 
   9   8   0        0.09        0.11      1.39 o 
  10   8   0        6.80        1.02      1.46 o 
   1   9   0       89.45       60.85      4.18 o 
   2   9   0      588.13      652.72     18.73 o 
   3   9   0       94.02       88.61      7.47 o 
   4   9   0      279.99      269.58      7.81 o 
   5   9   0      235.71      197.86      5.79 o 
   6   9   0     1428.95     1456.09     42.44 o 
   7   9   0      209.77      170.34      6.02 o 
   8   9   0        4.11        3.76      1.66 o 
   9   9   0        1.76        1.33      1.38 o 
   0  10   0     2596.73     2763.02     46.62 o 
   1  10   0       89.53       71.24      6.20 o 
   2  10   0      266.90      260.99     11.06 o 
   3  10   0        0.26        1.46      1.64 o 
   4  10   0      278.22      295.46     27.32 o 
   5  10   0      225.56      271.99      9.44 o 
   6  10   0      451.15      505.43     14.55 o 
   7  10   0        8.55       10.69      2.91 o 
   8  10   0        5.41        4.09      1.65 o 
   9  10   0       18.56       24.42      2.18 o 
   1  11   0       54.16       72.63      3.47 o 
   2  11   0      645.38      746.46     23.01 o 
   3  11   0      180.85      198.84     13.66 o 
   4  11   0      421.00      471.89     27.50 o 
   5  11   0       11.62       26.06      2.77 o 
   6  11   0     1146.85     1168.80     22.17 o 
   7  11   0        2.74        0.68      1.56 o 
   8  11   0       66.30       40.38      2.84 o 
   9  11   0        0.00        4.30      1.53 o 
   0  12   0      453.08      364.10     18.53 o 
   1  12   0       17.14        7.50      2.97 o 
   2  12   0      876.88      920.94     18.43 o 
   3  12   0        1.32        2.61      2.07 o 
   4  12   0     2536.50     2580.10     31.23 o 
   5  12   0        6.40        7.15      2.56 o 
   6  12   0      190.90      190.01      6.37 o 
   7  12   0        3.34       -1.10      1.48 o 
   8  12   0      407.80      410.27      9.43 o 
   1  13   0        2.29        3.79      2.81 o 
   2  13   0      799.97      741.78     12.60 o 
   3  13   0        0.33        1.98      1.08 o 
   4  13   0      915.79      862.62     17.06 o 
   5  13   0       74.84       78.81      4.02 o 
   6  13   0      323.83      277.60      7.66 o 
   7  13   0        0.34        2.06      1.52 o 
   0  14   0       74.14      101.90      4.20 o 
   1  14   0       67.86       45.57      4.51 o 
   2  14   0      204.73      231.74      6.11 o 
   3  14   0      109.91       93.36      4.09 o 
   4  14   0      233.86      250.34      8.28 o 
   5  14   0        6.54        0.51      1.51 o 
   6  14   0      133.64      144.21      6.46 o 
   7  14   0        7.22       16.61      2.60 o 
   1  15   0       43.62       35.26      3.24 o 
   2  15   0        2.39        6.86      1.20 o 
   3  15   0        0.46        0.69      0.85 o 
   4  15   0      152.70      157.77      5.40 o 
   5  15   0        3.47        8.92      1.87 o 
   6  15   0        0.13        2.83      1.86 o 
   0  16   0      121.12      148.12      6.90 o 
   1  16   0        0.47        1.10      0.89 o 
   2  16   0      296.49      378.61     11.91 o 
   3  16   0        0.03       -0.41      1.12 o 
   4  16   0       38.07       31.54      1.91 o 
   5  16   0        0.07        0.69      1.14 o 
   1  17   0        3.60        6.55      1.41 o 
   2  17   0      221.13      264.13      7.47 o 
   3  17   0        3.05        1.20      1.19 o 
   0  18   0     1182.28     1207.81     24.67 o 
   1  18   0        0.82        0.31      0.78 o 
   2   0   1       31.13       12.15      1.89 o 
   3   0   1      353.01      282.45     18.35 o 
   4   0   1      425.25      343.11     10.96 o 
   5   0   1       10.57       10.93      2.88 o 
   6   0   1      348.44      319.05     17.57 o 
  -8   1   1       33.33       38.40      3.99 o 
  -7   1   1      126.99      148.72      5.46 o 
  -5   1   1       52.71       49.96      4.98 o 
  -4   1   1      807.47      619.96     20.51 o 
  -3   1   1       97.81       75.56      8.37 o 
  -2   1   1      679.23      633.61     23.85 o 
  -1   1   1     1476.17     1496.42     57.92 o 
   1   1   1     1477.35     1454.76     29.78 o 
   2   1   1      672.06      655.39     14.74 o 
   3   1   1       97.60       72.94      4.25 o 
   4   1   1      802.84      623.35     16.46 o 
   5   1   1       52.80       51.08      7.60 o 
   6   1   1       75.69       64.64      9.40 o 
   7   1   1      127.50      143.64      7.38 o 
   8   1   1       33.11       30.06      4.09 o 
 -10   2   1       22.79       21.05      2.86 o 
  -8   2   1       67.36       52.26      4.79 o 
  -7   2   1      699.73      693.16     13.87 o 
  -6   2   1       62.00       42.06      7.97 o 
  -5   2   1       29.38       51.59     11.86 o 
  -4   2   1     1318.73     1076.20     20.32 o 
  -3   2   1    18068.13    17721.87    425.49 o 
  -1   2   1     9022.88     8923.49    243.23 o 
   0   2   1     2852.32     2851.96     78.75 o 
   1   2   1     9017.51     8848.54    171.86 o 
   3   2   1    18069.37    18448.69    348.56 o 
   4   2   1     1302.28     1082.90     20.45 o 
   5   2   1       29.00       30.05      6.30 o 
   6   2   1       59.90       36.98      7.82 o 
   7   2   1      700.39      686.49     24.95 o 
   8   2   1       65.74       50.30      5.06 o 
   9   2   1       38.10       58.20      5.00 o 
 -11   3   1       52.19       53.87      3.17 o 
 -10   3   1      498.38      483.34     14.19 o 
  -9   3   1       54.75       52.17      4.83 o 
  -8   3   1      335.48      332.74     11.86 o 
  -7   3   1       52.53       54.10      3.49 o 
  -6   3   1       60.68       71.39     10.37 o 
  -5   3   1      119.24      109.97     10.27 o 
  -4   3   1     1832.32     1900.16     40.41 o 
  -3   3   1      407.06      418.45     18.65 o 
  -1   3   1     1951.27     1778.84     39.00 o 
   0   3   1       85.75       86.52      2.12 o 
   1   3   1     1952.53     1805.48     36.27 o 
   3   3   1      406.62      422.06     18.40 o 
   4   3   1     1828.66     1772.39     40.13 o 
   5   3   1      121.05      100.99     11.13 o 
   6   3   1       60.35       62.99      9.93 o 
   7   3   1       52.72       63.99      3.60 o 
   8   3   1      334.01      344.41     12.89 o 
   9   3   1       54.33       42.77      4.43 o 
  10   3   1      498.65      531.50     14.65 o 
 -11   4   1        0.19        2.71      1.37 o 
 -10   4   1      205.40      204.48      7.67 o 
  -9   4   1     1558.47     1565.60     26.91 o 
  -8   4   1      456.19      461.26     14.71 o 
  -7   4   1      667.09      697.15     13.28 o 
  -6   4   1      210.48      166.80      7.19 o 
  -5   4   1        2.00        0.85      3.36 o 
  -4   4   1      732.91      503.39     23.59 o 
  -3   4   1     4155.57     4258.81    122.49 o 
  -2   4   1     1169.35     1124.53     61.60 o 
  -1   4   1      745.18      762.26     11.42 o 
   0   4   1    13913.43    14280.02    186.48 o 
   1   4   1      745.97      773.16     13.65 o 
   2   4   1     1170.47     1154.11     68.59 o 
   3   4   1     4142.99     4218.21     85.36 o 
   4   4   1      738.59      595.79     28.31 o 
   5   4   1        2.19       13.78      5.23 o 
   6   4   1      214.73      168.73      6.92 o 
   7   4   1      666.11      710.55     13.45 o 
   8   4   1      458.25      452.30     10.74 o 
   9   4   1     1557.57     1579.31     38.08 o 
  10   4   1      204.71      191.39      7.66 o 
  11   4   1        0.17        1.04      1.35 o 
 -11   5   1        7.94       16.50      2.03 o 
 -10   5   1       14.69       12.92      1.84 o 
  -9   5   1       48.57       41.20      4.63 o 
  -8   5   1      132.54      153.73      5.52 o 
  -7   5   1      153.83      167.35      5.75 o 
  -6   5   1      227.49      184.91      7.38 o 
  -5   5   1      298.53      297.50     18.37 o 
  -4   5   1     6153.51     6300.84    181.79 o 
  -3   5   1      257.36      221.88     12.74 o 
  -2   5   1      838.83      810.17     18.40 o 
  -1   5   1      327.90      308.07      5.70 o 
   0   5   1       51.78       28.49      1.70 o 
   1   5   1      327.56      295.69      6.80 o 
   2   5   1      838.52      789.68     18.69 o 
   3   5   1      255.97      224.45     19.78 o 
   4   5   1     6131.69     6250.49    182.41 o 
   5   5   1      298.44      298.04     11.98 o 
   6   5   1      229.91      199.87      7.73 o 
   7   5   1      152.45      171.84      5.89 o 
   8   5   1      135.49      153.01      4.68 o 
   9   5   1       48.47       48.06      3.37 o 
  10   5   1       14.94       15.55      2.76 o 
  11   5   1        7.76       15.48      2.04 o 
 -10   6   1       36.69       33.45      2.45 o 
  -9   6   1      414.51      431.35      9.80 o 
  -8   6   1       74.23       72.77      4.23 o 
  -7   6   1      171.19      197.59      6.43 o 
  -6   6   1      172.30      151.35      5.15 o 
  -5   6   1      178.34      169.86      8.18 o 
  -4   6   1    18973.22    18186.05    523.32 o 
  -3   6   1      151.42      125.31      9.89 o 
  -2   6   1     1662.89     1576.93     50.09 o 
  -1   6   1     3493.87     3416.87     46.92 o 
   0   6   1     3395.64     3210.90     44.05 o 
   1   6   1     3491.75     3451.01     55.28 o 
   2   6   1     1653.58     1559.98     34.14 o 
   3   6   1      148.22      116.87      5.98 o 
   4   6   1    18989.99    19171.93    357.60 o 
   5   6   1      183.79      179.74      9.57 o 
   6   6   1      168.12      154.03      7.23 o 
   7   6   1      171.55      198.69      8.31 o 
   8   6   1       73.53       74.93      3.64 o 
   9   6   1      414.18      427.04      9.85 o 
  10   6   1       36.46       37.91      3.66 o 
 -10   7   1        5.58        4.39      1.33 o 
  -9   7   1       15.25       17.67      2.23 o 
  -8   7   1      946.47      959.58     18.24 o 
  -7   7   1      831.08      856.45     31.57 o 
  -6   7   1      942.18      965.30     18.37 o 
  -5   7   1      131.53      136.76      5.23 o 
  -4   7   1     9951.61    10480.38    252.77 o 
  -3   7   1      174.41      173.19     12.34 o 
  -2   7   1      441.20      410.09     19.01 o 
  -1   7   1      831.09      780.94     12.94 o 
   0   7   1      498.50      387.93      8.20 o 
   1   7   1      830.77      788.89     15.44 o 
   2   7   1      431.05      441.15     12.63 o 
   3   7   1      174.63      170.40      8.12 o 
   4   7   1     9959.08    10275.22    202.04 o 
   5   7   1      131.15      140.73      8.36 o 
   6   7   1      948.26      927.09     19.63 o 
   7   7   1      831.55      855.24     17.41 o 
   8   7   1      943.15      958.75     15.31 o 
   9   7   1       15.31       10.72      2.02 o 
  10   7   1        5.63        3.91      1.83 o 
 -10   8   1       15.29       15.44      2.20 o 
  -9   8   1       16.52       21.91      2.32 o 
  -8   8   1       51.31       49.78      3.49 o 
  -7   8   1      760.58      740.47     15.05 o 
  -6   8   1       63.01       71.28      4.25 o 
  -5   8   1      861.81      880.05     13.96 o 
  -4   8   1      590.82      628.43     18.86 o 
  -3   8   1       19.73       25.98      4.14 o 
  -2   8   1      352.49      327.05     14.54 o 
  -1   8   1      487.02      536.79     13.26 o 
   0   8   1      139.76      161.23      4.71 o 
   1   8   1      489.03      574.12     12.50 o 
   2   8   1      352.73      343.73     11.72 o 
   3   8   1       19.55       35.91      8.26 o 
   4   8   1      588.71      604.38     19.64 o 
   5   8   1      861.73      878.74     18.87 o 
   6   8   1       63.08       71.63      7.60 o 
   7   8   1      757.97      742.69     12.61 o 
   8   8   1       52.28       48.94      3.59 o 
   9   8   1       16.43       22.10      3.14 o 
  10   8   1       15.53       19.56      2.49 o 
  -9   9   1       30.69       28.96      2.42 o 
  -8   9   1       75.27       65.52      4.66 o 
  -7   9   1      182.86      197.10      6.33 o 
  -6   9   1     5804.00     5765.66    148.32 o 
  -5   9   1       46.08       64.93      3.68 o 
  -4   9   1       40.69       32.73      3.16 o 
  -3   9   1       11.19        6.61      2.89 o 
  -2   9   1      191.89      193.32      8.78 o 
  -1   9   1      265.26      291.16      6.99 o 
   0   9   1      167.19      209.02      5.18 o 
   1   9   1      265.77      283.00      7.21 o 
   2   9   1      191.62      209.38      9.22 o 
   3   9   1       11.43        5.52      2.93 o 
   4   9   1       40.22       39.68      4.13 o 
   5   9   1       46.37       66.64      3.77 o 
   6   9   1     5793.32     5835.32     81.02 o 
   7   9   1      183.44      198.43      9.58 o 
   8   9   1       75.79       71.20      4.13 o 
   9   9   1       30.49       26.76      3.68 o 
  -9  10   1        9.53       14.49      1.77 o 
  -8  10   1       53.95       52.53      3.38 o 
  -7  10   1      114.60       98.73      8.53 o 
  -6  10   1     4738.82     4545.77     74.10 o 
  -5  10   1       86.76       90.28      5.66 o 
  -4  10   1      114.52      124.31     18.71 o 
  -3  10   1       38.05       37.37      3.19 o 
  -2  10   1      591.67      570.22     17.89 o 
  -1  10   1      140.33      136.30      5.91 o 
   0  10   1       91.98       81.68      4.27 o 
   1  10   1      139.45      161.15      8.70 o 
   2  10   1      591.99      586.02     18.30 o 
   3  10   1       37.32       39.68      6.24 o 
   4  10   1      114.08      134.51     16.69 o 
   5  10   1       86.24       81.68      5.73 o 
   6  10   1     4735.71     4596.72     48.77 o 
   7  10   1      114.58       99.18      9.89 o 
   8  10   1       54.34       50.11      3.37 o 
   9  10   1        9.74       17.21      1.94 o 
  -9  11   1       15.36       22.35      2.34 o 
  -8  11   1       16.10       11.02      2.49 o 
  -7  11   1       21.03       20.97      2.00 o 
  -6  11   1      624.89      594.68     13.25 o 
  -5  11   1      269.61      257.16      7.05 o 
  -4  11   1     2621.55     2740.10     73.30 o 
  -3  11   1       10.77       10.93      2.54 o 
  -2  11   1       11.32       15.93      2.37 o 
  -1  11   1      588.41      588.15     14.50 o 
   0  11   1        6.62        2.46      2.20 o 
   1  11   1      588.21      591.51     24.77 o 
   2  11   1       11.25       15.43      2.37 o 
   3  11   1       10.94       20.00      4.09 o 
   4  11   1     2624.94     2659.09     50.42 o 
   5  11   1      268.36      264.46      8.10 o 
   6  11   1      630.17      598.49     13.91 o 
   7  11   1       20.96       19.14      2.47 o 
   8  11   1       15.91       12.93      2.03 o 
   9  11   1       15.33       24.04      2.52 o 
  -8  12   1      929.00      892.49     23.29 o 
  -7  12   1       26.28       32.44      3.16 o 
  -6  12   1       22.31       26.82      2.86 o 
  -5  12   1        2.44        6.30      1.97 o 
  -4  12   1     1746.54     1769.53     23.63 o 
  -3  12   1        8.67        7.68      1.71 o 
  -2  12   1      286.95      225.64      6.80 o 
  -1  12   1       44.88       51.02      6.76 o 
   0  12   1       10.07        9.72      3.16 o 
   1  12   1       45.56       51.31      5.67 o 
   2  12   1      285.28      213.15      8.46 o 
   3  12   1        8.58        7.70      2.39 o 
   4  12   1     1751.30     1751.45     22.21 o 
   5  12   1        2.37        9.27      4.17 o 
   6  12   1       21.92       22.24      2.55 o 
   7  12   1       26.12       40.59      4.68 o 
   8  12   1      931.28      891.52     15.96 o 
  -7  13   1       58.51       60.19      4.00 o 
  -6  13   1       60.95       68.00      4.01 o 
  -5  13   1       60.35       75.21      4.10 o 
  -4  13   1      109.51      119.98      9.35 o 
  -3  13   1       28.20       32.20      1.98 o 
  -2  13   1       11.49       12.15      2.06 o 
  -1  13   1       50.12       61.91      6.45 o 
   0  13   1      341.00      276.16     13.91 o 
   1  13   1       50.19       60.07      3.96 o 
   2  13   1       11.29       13.09      2.36 o 
   3  13   1       28.16       26.93      2.15 o 
   4  13   1      107.55      110.88      6.37 o 
   5  13   1       60.89       70.47      3.95 o 
   6  13   1       60.23       68.65      4.12 o 
   7  13   1       58.90       60.20      5.06 o 
  -7  14   1        7.26        3.52      1.99 o 
  -6  14   1        0.69        1.83      1.54 o 
  -5  14   1       19.03       18.52      2.38 o 
  -4  14   1       57.22       63.03      3.72 o 
  -3  14   1       34.51       40.74      4.81 o 
  -2  14   1      919.72      933.30     12.79 o 
  -1  14   1        8.34        4.82      0.84 o 
   0  14   1      196.90      189.26      4.59 o 
   1  14   1        9.00        9.18      1.21 o 
   2  14   1      917.97      937.47     11.99 o 
   3  14   1       35.09       41.35      2.24 o 
   4  14   1       56.87       57.56      3.34 o 
   5  14   1       18.94       14.51      2.19 o 
   6  14   1        0.73        1.65      1.51 o 
  -6  15   1       54.38       51.91      3.89 o 
  -5  15   1        1.16       -0.54      1.41 o 
  -4  15   1        8.75       12.31      2.08 o 
  -3  15   1        7.04        7.08      1.09 o 
  -2  15   1     1532.21     1634.70     20.28 o 
  -1  15   1        8.51        9.69      1.35 o 
   0  15   1        6.26        1.30      0.77 o 
   1  15   1        8.63        7.27      1.28 o 
   2  15   1     1533.82     1636.47     20.02 o 
   3  15   1        7.03        4.26      0.95 o 
   4  15   1        8.65       13.34      2.14 o 
   5  15   1        1.10       -0.39      1.42 o 
   6  15   1       54.65       45.40      3.86 o 
  -5  16   1       20.13       22.49      1.82 o 
  -4  16   1       48.13       45.32      2.62 o 
  -3  16   1        1.80        1.56      1.20 o 
  -2  16   1      882.64      932.87     12.86 o 
  -1  16   1      234.88      266.44     12.37 o 
   0  16   1       26.87       26.14      2.02 o 
   1  16   1      233.72      266.20      5.14 o 
   2  16   1      885.84      910.67     20.32 o 
   3  16   1        1.88       -0.76      1.36 o 
   4  16   1       48.38       45.08      4.72 o 
   5  16   1       20.39       23.22      1.83 o 
  -3  17   1       12.16       17.16      1.54 o 
  -2  17   1       36.87       37.91      1.61 o 
  -1  17   1       62.62       77.48      4.18 o 
   0  17   1       16.98       17.68      1.75 o 
   1  17   1       62.57       78.22      3.31 o 
   2  17   1       36.80       38.96      1.60 o 
   3  17   1       12.16       14.36      3.66 o 
  -1  18   1       10.17       10.85      1.97 o 
   0  18   1     1959.04     2186.71     30.25 o 
   1  18   1       10.68        9.20      2.27 o 
   1   0   2     2032.45     1865.87     35.34 o 
   2   0   2      723.85      764.07     17.14 o 
   3   0   2     2045.04     1860.07     39.56 o 
   4   0   2     2208.08     2125.81     85.94 o 
   5   0   2     2000.24     2371.88     74.08 o 
   6   0   2     3313.28     3487.84    106.67 o 
   7   0   2      662.60      616.60     16.94 o 
   8   0   2      206.26      212.54      8.41 o 
  -9   1   2       34.17       35.12      4.86 o 
  -8   1   2       35.93       42.10      4.15 o 
  -7   1   2      746.05      721.86     19.65 o 
  -6   1   2        5.79       10.94      4.27 o 
  -5   1   2     3716.09     4081.68    197.39 o 
  -4   1   2       52.83       79.08      4.92 o 
  -3   1   2      394.25      495.66     37.95 o 
  -2   1   2     4007.26     3877.88     76.83 o 
  -1   1   2     8840.14     8313.39    225.63 o 
   1   1   2     8843.98     8215.56    159.75 o 
   2   1   2     4009.32     3883.42    110.07 o 
   3   1   2      397.27      478.19     20.55 o 
   4   1   2       52.58       70.28      8.21 o 
   5   1   2     3719.78     3908.81    119.75 o 
   6   1   2        5.79       10.47      3.12 o 
   7   1   2      744.20      733.08     13.12 o 
   8   1   2       34.55       31.24      4.20 o 
 -10   2   2      434.87      443.37     12.72 o 
  -9   2   2       19.83       23.50      2.36 o 
  -8   2   2       82.10       81.41      5.44 o 
  -7   2   2     1458.51     1416.60     34.81 o 
  -5   2   2     7023.96     8130.59    278.61 o 
  -4   2   2      482.13      402.15     15.07 o 
  -3   2   2     1672.58     1910.81     64.98 o 
  -2   2   2     1393.19     1645.36     34.34 o 
  -1   2   2     5361.85     5098.29     95.28 o 
   1   2   2     5353.22     5161.07    100.28 o 
   2   2   2     1393.17     1666.89     34.74 o 
   3   2   2     1679.23     1871.19     32.28 o 
   4   2   2      481.88      418.99     17.38 o 
   5   2   2     7031.85     7769.44    159.05 o 
   6   2   2      178.71      189.39      9.12 o 
   7   2   2     1454.42     1447.20     30.90 o 
   8   2   2       83.77       85.61      6.14 o 
   9   2   2       20.29       20.78      3.39 o 
 -11   3   2       42.66       58.05      3.21 o 
 -10   3   2      257.08      273.19     10.11 o 
  -9   3   2       72.03       70.51      3.86 o 
  -8   3   2      395.42      421.95     13.92 o 
  -7   3   2      638.39      616.68     17.97 o 
  -6   3   2      138.79      167.12     13.66 o 
  -5   3   2      839.14      840.06     22.30 o 
  -4   3   2     1012.55     1097.11     95.77 o 
  -3   3   2     4843.18     4794.04    142.25 o 
  -1   3   2      174.17      150.08      4.57 o 
   0   3   2       27.42       27.48      1.57 o 
   1   3   2      174.60      154.39      5.20 o 
   3   3   2     4861.43     5080.88     78.53 o 
   4   3   2     1010.04     1105.39     26.22 o 
   5   3   2      845.59      871.70     37.23 o 
   6   3   2      139.01      143.66     10.74 o 
   7   3   2      638.63      643.46     16.68 o 
   8   3   2      395.00      438.41     15.22 o 
   9   3   2       70.86       79.69      5.52 o 
  10   3   2      257.63      260.18      9.28 o 
 -11   4   2       21.21       24.86      2.28 o 
 -10   4   2       50.09       57.97      5.97 o 
  -9   4   2       13.52       36.58      5.47 o 
  -8   4   2      760.52      785.17     15.22 o 
  -7   4   2        3.01        5.08      2.41 o 
  -6   4   2      217.30      204.02      7.57 o 
  -5   4   2       78.77       96.46      6.16 o 
  -4   4   2     1561.69     1716.52     57.05 o 
  -3   4   2     2782.89     3175.08     93.67 o 
  -2   4   2    11350.75    11861.90    329.30 o 
  -1   4   2     2088.69     1818.59     25.30 o 
   0   4   2      792.76      829.80     12.71 o 
   1   4   2     2091.77     1847.51     30.05 o 
   2   4   2    11353.00    12003.55    249.51 o 
   3   4   2     2773.33     3180.63     65.50 o 
   4   4   2     1560.37     1763.58     57.95 o 
   5   4   2       81.18      104.56     11.77 o 
   6   4   2      218.24      207.67      7.06 o 
   7   4   2        3.05        6.69      1.87 o 
   8   4   2      761.67      766.90     21.89 o 
   9   4   2       13.46       27.85      4.00 o 
  10   4   2       50.48       64.35      4.83 o 
  11   4   2       21.01       21.82      2.30 o 
 -10   5   2      171.10      191.47      5.31 o 
  -9   5   2       11.78       16.30      2.25 o 
  -8   5   2      988.93     1056.03     19.55 o 
  -7   5   2       38.17       37.52      4.38 o 
  -6   5   2       56.35       74.80      4.77 o 
  -5   5   2       49.16       48.38      4.96 o 
  -4   5   2       42.84       52.41      7.67 o 
  -3   5   2     5266.20     5543.27    160.91 o 
  -2   5   2     3447.06     3317.01     62.97 o 
  -1   5   2     8198.16     8373.43    111.42 o 
   0   5   2      280.93      214.98      6.07 o 
   1   5   2     8191.42     8556.77    130.97 o 
   2   5   2     3454.43     3232.97     66.66 o 
   3   5   2     5271.78     5664.21    112.80 o 
   4   5   2       42.72       41.33      4.00 o 
   5   5   2       48.75       55.34      5.99 o 
   6   5   2       56.07       69.96      4.56 o 
   7   5   2       38.46       43.84      4.87 o 
   8   5   2      993.32     1059.39     16.50 o 
   9   5   2       12.50       17.72      3.28 o 
  10   5   2      171.89      190.59      7.64 o 
 -10   6   2       13.76        9.84      1.63 o 
  -9   6   2       38.69       48.54      4.95 o 
  -8   6   2      575.42      629.06     13.10 o 
  -7   6   2      842.18      816.96     23.22 o 
  -6   6   2       77.15       76.86      3.66 o 
  -5   6   2      290.46      257.48     10.43 o 
  -4   6   2     1386.32     1266.93     58.35 o 
  -3   6   2     2901.00     3240.57     96.39 o 
  -2   6   2     1040.24      909.11     32.24 o 
  -1   6   2      277.48      217.51      5.99 o 
   0   6   2      769.02      620.24     10.43 o 
   1   6   2      276.65      224.64      6.00 o 
   2   6   2     1036.06      933.61     22.05 o 
   3   6   2     2894.62     3168.84     66.61 o 
   4   6   2     1386.83     1328.44     31.91 o 
   5   6   2      289.86      257.48     25.64 o 
   6   6   2       75.63       76.03      3.49 o 
   7   6   2      840.87      848.13     17.07 o 
   8   6   2      576.17      626.69     11.11 o 
   9   6   2       38.47       41.51      3.22 o 
  10   6   2       13.72       12.10      2.47 o 
 -10   7   2      103.11      113.50      3.80 o 
  -9   7   2       33.62       34.03      6.99 o 
  -8   7   2      101.06      112.31      4.70 o 
  -7   7   2      727.07      738.42     21.76 o 
  -6   7   2      124.76      123.42      4.89 o 
  -5   7   2      465.69      422.96      9.95 o 
  -4   7   2     4562.97     4409.61     89.41 o 
  -3   7   2     1704.58     1777.37     39.04 o 
  -2   7   2      359.23      379.76     18.22 o 
  -1   7   2      525.47      556.24     11.44 o 
   0   7   2       28.82       20.09      1.86 o 
   1   7   2      527.69      548.13     14.22 o 
   2   7   2      361.09      419.93     12.32 o 
   3   7   2     1701.96     1798.43     32.46 o 
   4   7   2     4568.08     4465.69     91.57 o 
   5   7   2      465.84      418.67     10.61 o 
   6   7   2      125.06      124.65      5.04 o 
   7   7   2      721.64      766.26     16.27 o 
   8   7   2      100.04      108.98      6.02 o 
   9   7   2       33.11       29.96      3.45 o 
  10   7   2      103.12      106.35      5.30 o 
 -10   8   2       23.69       26.84      2.63 o 
  -9   8   2       74.94       67.78      3.46 o 
  -8   8   2      137.88      146.14      5.28 o 
  -7   8   2      364.68      354.45      9.08 o 
  -6   8   2      279.55      271.38     10.71 o 
  -5   8   2      932.27      932.82     14.67 o 
  -4   8   2     2928.86     3421.34     56.50 o 
  -3   8   2     1219.91     1278.42     24.60 o 
  -2   8   2       45.16       32.64      4.07 o 
  -1   8   2     4792.48     4887.70     77.22 o 
   0   8   2      142.08      160.80      5.60 o 
   1   8   2     4781.08     4995.96     79.76 o 
   2   8   2       44.89       36.58      3.32 o 
   3   8   2     1223.38     1313.05     31.99 o 
   4   8   2     2928.30     3016.62    105.32 o 
   5   8   2      930.99      942.74     24.25 o 
   6   8   2      278.70      260.84      7.04 o 
   7   8   2      363.82      369.29      7.80 o 
   8   8   2      137.08      147.40      4.57 o 
   9   8   2       75.01       63.74      3.72 o 
  10   8   2       23.69       24.52      2.78 o 
  -9   9   2       14.12       17.37      2.01 o 
  -8   9   2       11.96        9.05      1.88 o 
  -7   9   2        9.38       11.86      1.84 o 
  -6   9   2      940.76     1018.73     19.78 o 
  -5   9   2      200.23      182.71      8.53 o 
  -4   9   2       72.65       74.98      4.30 o 
  -3   9   2        5.85       10.61      3.41 o 
  -2   9   2      639.21      726.93     20.00 o 
  -1   9   2       53.01       34.17      2.63 o 
   0   9   2       66.27       43.51      4.64 o 
   1   9   2       52.75       40.12      3.07 o 
   2   9   2      640.14      714.29     20.37 o 
   3   9   2        5.74        8.41      3.22 o 
   4   9   2       72.73       79.14      4.43 o 
   5   9   2      199.76      196.53      5.81 o 
   6   9   2      942.07     1027.55     23.88 o 
   7   9   2        9.44       10.42      1.83 o 
   8   9   2       12.15        8.31      4.17 o 
   9   9   2       14.42       16.53      2.07 o 
  -9  10   2        7.10        4.25      1.35 o 
  -8  10   2        6.15        9.38      1.83 o 
  -7  10   2      471.96      483.30      9.03 o 
  -6  10   2       59.63       72.07      4.46 o 
  -5  10   2     3100.13     3020.23     50.77 o 
  -4  10   2       77.82       84.86      5.07 o 
  -3  10   2      336.39      304.99      8.26 o 
  -2  10   2        5.40        5.13      2.55 o 
  -1  10   2       83.16       72.47      4.03 o 
   0  10   2      647.87      788.68     19.99 o 
   1  10   2       83.85       72.27      4.86 o 
   2  10   2        5.05        6.12      2.92 o 
   3  10   2      334.06      316.68      8.48 o 
   4  10   2       78.13       95.52      5.39 o 
   5  10   2     3099.73     3119.17     56.72 o 
   6  10   2       60.04       70.92      3.44 o 
   7  10   2      471.60      508.86      9.40 o 
   8  10   2        6.24        8.33      1.93 o 
   9  10   2        6.73        2.83      1.83 o 
  -9  11   2       53.38       55.29      3.11 o 
  -8  11   2       98.51      113.42      5.34 o 
  -7  11   2       86.54       67.16      5.73 o 
  -6  11   2      377.42      362.16      9.41 o 
  -5  11   2      564.85      546.87     17.36 o 
  -4  11   2       35.50       46.92      3.29 o 
  -3  11   2      204.41      193.03     24.52 o 
  -2  11   2      255.00      309.35     18.78 o 
  -1  11   2        6.45       14.83      2.83 o 
   0  11   2        2.10        1.79      1.22 o 
   1  11   2        7.02       15.62      2.49 o 
   2  11   2      256.72      288.17      8.89 o 
   3  11   2      205.00      192.65     13.28 o 
   4  11   2       35.62       49.35      4.42 o 
   5  11   2      566.00      559.32     12.96 o 
   6  11   2      377.70      365.95     11.49 o 
   7  11   2       87.22       75.35      4.07 o 
   8  11   2       98.61      113.87      4.32 o 
   9  11   2       52.30       53.22      3.40 o 
  -8  12   2       60.17       47.76      4.30 o 
  -7  12   2      105.83       94.54      4.21 o 
  -6  12   2      240.91      236.14      7.19 o 
  -5  12   2      614.82      638.58     13.77 o 
  -4  12   2       69.43       66.44      5.44 o 
  -3  12   2       57.26       64.96      3.43 o 
  -2  12   2      558.53      596.30     18.17 o 
  -1  12   2       48.24       57.98      5.90 o 
   0  12   2       62.40       47.45      3.37 o 
   1  12   2       48.32       51.30      7.54 o 
   2  12   2      559.91      604.59     14.81 o 
   3  12   2       59.61       58.84      4.76 o 
   4  12   2       71.44       66.31      2.83 o 
   5  12   2      615.34      631.10     12.55 o 
   6  12   2      240.45      254.11     10.69 o 
   7  12   2      104.56      101.83     13.25 o 
   8  12   2       58.79       43.94      2.75 o 
  -7  13   2       64.72       53.32      5.97 o 
  -6  13   2       17.64       14.37      2.23 o 
  -5  13   2        2.79        3.11      1.80 o 
  -4  13   2      655.78      752.54     16.27 o 
  -3  13   2     1172.75     1121.10     14.33 o 
  -2  13   2        1.78        1.87      2.04 o 
  -1  13   2      333.50      347.57     13.39 o 
   0  13   2        4.93        7.30      1.92 o 
   1  13   2      334.31      350.72      8.99 o 
   2  13   2        1.47        3.10      1.63 o 
   3  13   2     1171.71     1145.84     17.86 o 
   4  13   2      656.54      727.67     14.06 o 
   5  13   2        3.15        1.70      1.64 o 
   6  13   2       17.77       16.75      2.27 o 
   7  13   2       63.94       55.55      4.89 o 
  -7  14   2        1.30        0.35      1.75 o 
  -6  14   2       47.77       40.41      2.98 o 
  -5  14   2        1.26        1.59      1.58 o 
  -4  14   2      228.24      239.51     11.40 o 
  -3  14   2     1183.11     1232.01     18.99 o 
  -2  14   2      294.83      284.43      5.27 o 
  -1  14   2      143.64      140.27      4.10 o 
   0  14   2       29.43       43.21      2.53 o 
   1  14   2      142.56      141.83      2.73 o 
   2  14   2      292.08      299.60      5.28 o 
   3  14   2     1180.81     1209.78     15.37 o 
   4  14   2      227.53      245.53      7.55 o 
   5  14   2        1.51       -0.53      1.48 o 
   6  14   2       48.02       42.48      4.68 o 
  -6  15   2       21.70       20.00      2.87 o 
  -5  15   2        1.98        2.06      2.59 o 
  -4  15   2       24.73       23.35      3.61 o 
  -3  15   2      426.68      448.83      8.45 o 
  -2  15   2       34.15       36.84      1.94 o 
  -1  15   2       86.03       77.56      2.74 o 
   0  15   2       53.54       48.39      1.89 o 
   1  15   2       85.98       76.98      3.28 o 
   2  15   2       34.23       34.25      2.09 o 
   3  15   2      425.50      440.83      5.98 o 
   4  15   2       25.10       22.06      2.53 o 
   5  15   2        2.06        4.13      2.20 o 
   6  15   2       21.28       13.80      2.45 o 
  -5  16   2       50.07       45.29      2.38 o 
  -4  16   2      254.91      252.35      6.05 o 
  -3  16   2       13.94       13.97      1.70 o 
  -2  16   2       64.63       55.69      2.26 o 
  -1  16   2      268.49      285.31      5.27 o 
   0  16   2      136.84      145.88      4.80 o 
   1  16   2      268.97      285.66      5.36 o 
   2  16   2       65.21       59.89      2.15 o 
   3  16   2       13.57       17.22      1.56 o 
   4  16   2      254.80      252.53      7.26 o 
   5  16   2       49.81       43.04      2.31 o 
  -3  17   2       29.97       38.56      2.14 o 
  -2  17   2       92.10       85.54      2.25 o 
  -1  17   2      167.40      199.82      5.20 o 
   0  17   2        0.78        1.22      0.98 o 
   1  17   2      166.41      198.17      5.18 o 
   2  17   2       91.91       84.69      2.19 o 
   3  17   2       30.00       36.19      2.04 o 
   0  18   2      678.10      730.71     14.84 o 
   1   0   3      190.59      128.53      4.00 o 
   2   0   3       14.50       17.18      2.00 o 
   3   0   3      304.62      227.43      7.50 o 
   4   0   3       32.57       29.35      2.92 o 
   5   0   3       24.78       21.69      5.10 o 
   6   0   3      218.24      200.22      9.18 o 
   7   0   3       78.57       68.49      3.82 o 
   8   0   3        3.56        7.06      2.41 o 
   9   0   3        4.24        2.87      2.05 o 
  -9   1   3       38.58       47.80      4.73 o 
  -8   1   3      141.07      141.51      6.81 o 
  -7   1   3     1634.80     1611.21     37.99 o 
  -6   1   3     3227.78     3462.18     71.46 o 
  -5   1   3     1727.00     1890.53     59.05 o 
  -4   1   3      751.58      581.55     15.92 o 
  -3   1   3      464.63      357.55     20.31 o 
  -2   1   3     1577.41     1345.57     49.42 o 
  -1   1   3      551.33      479.42      8.45 o 
   0   1   3      213.78      164.10      5.70 o 
   1   1   3      550.33      466.05     11.23 o 
   2   1   3     1577.56     1393.97     19.12 o 
   3   1   3      468.40      396.68     10.56 o 
   4   1   3      760.27      594.91     24.13 o 
   5   1   3     1721.46     1821.51     31.64 o 
   6   1   3     3229.88     3472.05     71.07 o 
   7   1   3     1630.71     1576.16     31.36 o 
   8   1   3      141.48      144.44      5.08 o 
 -11   2   3       89.19       88.03      3.79 o 
 -10   2   3        7.02       13.74      1.81 o 
  -9   2   3      364.62      348.51      8.17 o 
  -8   2   3       25.02       17.83      3.12 o 
  -7   2   3      442.76      461.33     14.30 o 
  -6   2   3       50.84       42.32      4.61 o 
  -5   2   3       46.89       43.68      4.70 o 
  -4   2   3     2730.55     2815.82    125.00 o 
  -3   2   3      196.37      149.35      5.97 o 
  -2   2   3      612.56      686.79     20.92 o 
  -1   2   3      646.09      641.82     17.67 o 
   1   2   3      648.59      617.89     14.25 o 
   2   2   3      605.71      688.43     16.32 o 
   3   2   3      201.75      158.24      6.66 o 
   4   2   3     2731.06     2927.94     60.79 o 
   5   2   3       45.62       40.82      6.38 o 
   6   2   3       51.25       41.73      3.23 o 
   7   2   3      441.72      472.39     10.23 o 
   8   2   3       24.74       29.55      4.23 o 
   9   2   3      364.30      348.39     13.02 o 
 -11   3   3        7.96        7.00      1.56 o 
 -10   3   3        0.40        2.40      1.31 o 
  -9   3   3      257.57      286.25      7.36 o 
  -8   3   3       48.60       50.22      4.81 o 
  -7   3   3       45.09       50.44      4.68 o 
  -6   3   3        9.70        9.49      3.54 o 
  -5   3   3     1241.96     1318.18     25.02 o 
  -4   3   3     5642.98     6518.63    126.93 o 
  -3   3   3      919.14      873.21     28.87 o 
  -2   3   3      133.74      104.87     10.81 o 
  -1   3   3      432.70      374.47      7.17 o 
   0   3   3      109.19      107.89      3.05 o 
   1   3   3      435.09      370.69      7.58 o 
   2   3   3      138.63       98.28     15.71 o 
   3   3   3      920.28      818.46     15.00 o 
   4   3   3     5635.02     6141.39    127.10 o 
   5   3   3     1248.57     1314.58     37.21 o 
   6   3   3        9.33       15.46      2.38 o 
   7   3   3       45.21       54.97      4.32 o 
   8   3   3       49.47       47.35      5.24 o 
   9   3   3      258.71      295.34      7.96 o 
  10   3   3        0.32        0.53      1.85 o 
 -11   4   3       14.12       15.57      1.86 o 
 -10   4   3       36.81       40.71      2.65 o 
  -9   4   3     2374.08     2464.07     39.77 o 
  -8   4   3       29.75       23.70      2.54 o 
  -7   4   3      127.20       92.46      5.85 o 
  -6   4   3      638.77      646.77     19.15 o 
  -5   4   3      295.00      313.89     12.48 o 
  -4   4   3      229.64      368.23     17.95 o 
  -3   4   3     1777.66     1674.25     52.16 o 
  -2   4   3     3569.18     3786.78     70.63 o 
  -1   4   3      408.57      343.26      5.99 o 
   0   4   3     2030.20     2055.81     33.34 o 
   1   4   3      396.37      341.56      7.41 o 
   2   4   3     3571.81     3661.68    108.96 o 
   3   4   3     1785.65     1646.15     36.38 o 
   4   4   3      227.96      360.95     11.69 o 
   5   4   3      293.02      308.51      9.18 o 
   6   4   3      640.39      655.69     14.19 o 
   7   4   3      129.61       99.63      6.02 o 
   8   4   3       32.13       22.45      2.81 o 
   9   4   3     2367.98     2429.11     41.44 o 
  10   4   3       36.50       41.75      3.98 o 
  11   4   3       14.06       13.82      2.07 o 
 -10   5   3       16.29       15.20      1.83 o 
  -9   5   3      136.38      150.14      5.15 o 
  -8   5   3      507.70      508.18     15.27 o 
  -7   5   3      155.09      160.67      7.78 o 
  -6   5   3      192.65      151.20      8.16 o 
  -5   5   3      172.61      147.97      7.60 o 
  -4   5   3      994.74     1206.44     44.04 o 
  -3   5   3      806.53      916.26     32.06 o 
  -2   5   3     1492.83     1581.00     31.89 o 
  -1   5   3     2584.08     2714.79     42.69 o 
   0   5   3      194.59      190.85      5.10 o 
   1   5   3     2589.13     2712.30     44.13 o 
   2   5   3     1490.62     1579.96     34.45 o 
   3   5   3      806.77      867.87     30.42 o 
   4   5   3      994.44     1256.52     21.91 o 
   5   5   3      174.02      136.06      8.21 o 
   6   5   3      192.14      146.35      6.00 o 
   7   5   3      155.70      156.00      5.18 o 
   8   5   3      508.65      510.22     12.61 o 
   9   5   3      135.57      155.73      5.62 o 
  10   5   3       16.15       14.38      2.75 o 
 -10   6   3      129.84      128.49      4.11 o 
  -9   6   3      544.17      541.73     15.48 o 
  -8   6   3      197.75      192.22     10.27 o 
  -7   6   3      727.77      745.91     21.10 o 
  -6   6   3      272.88      267.14      7.67 o 
  -5   6   3       40.91       40.67      4.81 o 
  -4   6   3      254.22      233.17      9.27 o 
  -3   6   3     1373.40     1274.98     44.29 o 
  -2   6   3     8612.84     9891.29    183.96 o 
  -1   6   3      287.05      253.53      6.63 o 
   0   6   3      199.59      270.79      6.71 o 
   1   6   3      293.66      257.15      6.73 o 
   2   6   3     8608.95     9777.31    193.48 o 
   3   6   3     1368.31     1310.01     30.38 o 
   4   6   3      247.08      240.81      8.32 o 
   5   6   3       40.00       38.13      3.33 o 
   6   6   3      271.77      275.73      9.00 o 
   7   6   3      725.70      720.64     18.32 o 
   8   6   3      197.53      204.43      5.50 o 
   9   6   3      543.62      549.56     15.25 o 
  10   6   3      129.84      133.26      6.14 o 
 -10   7   3       13.24       16.43      1.94 o 
  -9   7   3       46.12       46.66      4.76 o 
  -8   7   3      111.30      127.10      5.59 o 
  -7   7   3     1159.64     1081.09     16.54 o 
  -6   7   3       23.62       31.58      4.60 o 
  -5   7   3       13.98       12.00      2.08 o 
  -4   7   3      439.06      445.21     14.34 o 
  -3   7   3      559.04      585.31     16.15 o 
  -2   7   3     5089.01     5570.23    106.33 o 
  -1   7   3      669.43      586.35     12.16 o 
   0   7   3       35.87       43.44      3.02 o 
   1   7   3      656.23      606.02     12.75 o 
   2   7   3     5086.19     5564.36    112.40 o 
   3   7   3      562.68      578.25     23.01 o 
   4   7   3      438.86      471.93     16.72 o 
   5   7   3       13.54       21.33      6.02 o 
   6   7   3       22.42       34.71      2.87 o 
   7   7   3     1151.98     1082.86     15.74 o 
   8   7   3      110.36      119.37      4.23 o 
   9   7   3       46.02       47.77      4.63 o 
  10   7   3       13.22       12.85      2.48 o 
 -10   8   3       32.20       31.37      2.72 o 
  -9   8   3       21.23       24.21      2.33 o 
  -8   8   3       11.55       15.91      2.17 o 
  -7   8   3      792.40      799.69     13.06 o 
  -6   8   3      306.27      282.28      8.97 o 
  -5   8   3      297.92      266.15      7.62 o 
  -4   8   3      305.87      293.44     11.42 o 
  -3   8   3       96.83       82.70      4.87 o 
  -2   8   3       95.42       89.55      5.54 o 
  -1   8   3      223.74      253.14      8.61 o 
   0   8   3     1224.55     1416.63     31.04 o 
   1   8   3      221.53      240.80      6.34 o 
   2   8   3       98.09       97.57      4.69 o 
   3   8   3       99.49       89.38      5.07 o 
   4   8   3      304.07      303.76     21.00 o 
   5   8   3      298.07      260.24      6.43 o 
   6   8   3      311.95      302.69      9.95 o 
   7   8   3      794.92      805.20     14.41 o 
   8   8   3       11.81       10.56      1.76 o 
   9   8   3       21.21       20.10      4.51 o 
  10   8   3       32.19       34.02      3.17 o 
  -9   9   3       12.27       15.69      1.87 o 
  -8   9   3        6.84        9.15      1.53 o 
  -7   9   3      799.20      827.39     19.07 o 
  -6   9   3     1600.41     1554.03     24.31 o 
  -5   9   3       85.75       67.83      5.35 o 
  -4   9   3      231.40      209.68      6.55 o 
  -3   9   3      138.86      120.32      7.64 o 
  -2   9   3      157.83      142.56      7.62 o 
  -1   9   3      245.59      249.17      6.39 o 
   0   9   3      192.07      193.31      6.49 o 
   1   9   3      244.02      249.25     11.01 o 
   2   9   3      158.56      169.46      6.59 o 
   3   9   3      139.15      131.59      8.51 o 
   4   9   3      230.11      201.14      6.77 o 
   5   9   3       86.08       70.53      3.93 o 
   6   9   3     1606.40     1545.82     25.19 o 
   7   9   3      797.95      795.47     13.10 o 
   8   9   3        6.25        5.82      1.57 o 
   9   9   3       12.38       11.11      2.36 o 
  -9  10   3       23.83       25.02      2.03 o 
  -8  10   3        1.97       -0.15      1.30 o 
  -7  10   3       60.54       57.84      3.01 o 
  -6  10   3      502.92      494.39     11.72 o 
  -5  10   3      688.13      702.99     14.79 o 
  -4  10   3       39.54       41.54      4.46 o 
  -3  10   3      106.92      102.52      5.04 o 
  -2  10   3       51.09       35.64      3.79 o 
  -1  10   3      115.57      116.28      4.51 o 
   0  10   3     5405.00     5742.25    186.19 o 
   1  10   3      115.33      116.18      5.55 o 
   2  10   3       51.65       43.28      5.60 o 
   3  10   3      109.10      108.28      5.04 o 
   4  10   3       40.22       41.98      3.99 o 
   5  10   3      690.56      726.71     17.68 o 
   6  10   3      506.83      519.92      9.12 o 
   7  10   3       60.21       53.23      2.95 o 
   8  10   3        1.93        3.03      2.33 o 
   9  10   3       23.96       24.95      2.24 o 
  -8  11   3        5.38       12.87      1.50 o 
  -7  11   3       77.65       76.00      4.07 o 
  -6  11   3       60.88       60.15      4.03 o 
  -5  11   3      840.69      820.68     16.45 o 
  -4  11   3      207.48      217.21     10.16 o 
  -3  11   3       79.52       88.50      7.92 o 
  -2  11   3       95.47       97.85      8.94 o 
  -1  11   3      131.09      135.15      5.61 o 
   0  11   3       99.14       63.31      3.23 o 
   1  11   3      130.15      136.57      6.91 o 
   2  11   3       95.09      102.28      5.18 o 
   3  11   3       79.19       81.35      6.47 o 
   4  11   3      208.70      233.74     20.91 o 
   5  11   3      836.02      796.87     17.58 o 
   6  11   3       62.21       67.21      3.91 o 
   7  11   3       77.25       76.17      3.85 o 
   8  11   3        5.41       10.35      1.89 o 
  -8  12   3       79.56       47.50      3.11 o 
  -7  12   3        0.55        2.71      1.63 o 
  -6  12   3       79.77       57.65      3.84 o 
  -5  12   3      159.03      167.81      6.02 o 
  -4  12   3      464.98      483.50      8.14 o 
  -3  12   3       45.87       49.98      4.46 o 
  -2  12   3       54.03       54.76      5.99 o 
  -1  12   3      399.16      407.18      9.44 o 
   0  12   3      570.87      642.31     13.08 o 
   1  12   3      400.87      426.51     11.29 o 
   2  12   3       54.51       47.58      7.02 o 
   3  12   3       45.33       49.24      5.86 o 
   4  12   3      466.12      482.45     16.56 o 
   5  12   3      158.40      166.49      8.00 o 
   6  12   3       79.31       69.27      5.55 o 
   7  12   3        0.59        2.54      3.25 o 
   8  12   3       78.88       52.86      2.85 o 
  -7  13   3       12.51       12.98      2.27 o 
  -6  13   3       13.23       16.84      2.27 o 
  -5  13   3      130.63      142.46      8.31 o 
  -4  13   3      157.67      165.52      8.22 o 
  -3  13   3       56.13       54.18      2.96 o 
  -2  13   3       16.93       20.70      2.55 o 
  -1  13   3      131.31      116.96      4.97 o 
   0  13   3      134.93      100.09      5.96 o 
   1  13   3      129.04      118.34      5.05 o 
   2  13   3       16.38       23.80      3.33 o 
   3  13   3       56.52       49.71      5.28 o 
   4  13   3      157.50      169.43      5.52 o 
   5  13   3      129.92      138.12      6.27 o 
   6  13   3       13.38       13.07      3.28 o 
   7  13   3       12.66       13.19      3.01 o 
  -7  14   3       14.99       12.54      2.43 o 
  -6  14   3       75.61       83.29      3.69 o 
  -5  14   3       38.23       42.76      3.16 o 
  -4  14   3      293.70      323.90     12.04 o 
  -3  14   3      129.58      138.18      4.41 o 
  -2  14   3      176.48      164.91      3.87 o 
  -1  14   3       18.02       16.42      1.50 o 
   0  14   3       16.31       12.87      1.13 o 
   1  14   3       18.21       18.25      1.10 o 
   2  14   3      178.29      166.13      3.83 o 
   3  14   3      130.28      148.82      6.59 o 
   4  14   3      292.73      309.59      6.98 o 
   5  14   3       38.33       45.19      5.04 o 
   6  14   3       75.58       83.01      5.57 o 
  -6  15   3       25.26       27.30      3.16 o 
  -5  15   3       87.22       83.60      5.31 o 
  -4  15   3       29.85       39.10      4.47 o 
  -3  15   3        1.94        3.18      0.95 o 
  -2  15   3      256.90      273.95      4.93 o 
  -1  15   3        3.19        4.73      1.07 o 
   0  15   3        0.10        1.56      1.46 o 
   1  15   3        3.15        4.02      1.13 o 
   2  15   3      259.01      273.52      4.88 o 
   3  15   3        1.99        2.83      0.87 o 
   4  15   3       29.93       40.86      3.29 o 
   5  15   3       87.66       80.81      3.69 o 
  -5  16   3        0.38        0.31      1.04 o 
  -4  16   3       19.39       14.08      1.70 o 
  -3  16   3       11.18        8.55      1.75 o 
  -2  16   3       81.39       81.68      2.65 o 
  -1  16   3       20.47       16.95      1.37 o 
   0  16   3        5.26        3.11      1.12 o 
   1  16   3       21.06       18.60      1.53 o 
   2  16   3       81.60       80.10      2.31 o 
   3  16   3       11.16        7.31      1.23 o 
   4  16   3       19.48       14.23      2.30 o 
   5  16   3        0.39        0.83      1.03 o 
  -3  17   3       54.38       52.02      2.39 o 
  -2  17   3       10.68        9.61      0.94 o 
  -1  17   3       87.26       97.58      2.92 o 
   0  17   3      160.68      184.09     10.30 o 
   1  17   3       87.69       89.55      3.43 o 
   2  17   3       10.77        9.04      0.97 o 
   3  17   3       53.92       53.69      2.27 o 
   0   0   4       28.99       58.62      2.61 o 
   1   0   4     5701.34     5683.77     88.04 o 
   2   0   4     1221.74     1035.06     14.55 o 
   3   0   4      119.02      140.25      4.11 o 
   4   0   4     1066.61     1032.90     28.91 o 
   5   0   4     1552.62     1652.22     55.21 o 
   6   0   4     4508.20     4805.82     80.25 o 
   7   0   4        8.93       11.69      1.94 o 
   8   0   4       32.25       30.52      3.59 o 
   9   0   4        2.90        6.45      2.36 o 
 -10   1   4       31.03       41.60      2.54 o 
  -9   1   4       56.39       54.57      3.18 o 
  -8   1   4       91.67       82.52      5.52 o 
  -7   1   4       40.37       39.57      2.93 o 
  -6   1   4      368.50      477.48     14.83 o 
  -5   1   4      142.04      152.69     10.66 o 
  -4   1   4     5599.91     6081.07    172.41 o 
  -3   1   4      221.07      191.22     20.15 o 
  -2   1   4       85.75       68.54      2.25 o 
  -1   1   4      438.94      410.39      8.54 o 
   0   1   4       28.37       33.90      1.70 o 
   1   1   4      439.74      410.88      8.81 o 
   2   1   4       85.07       59.10      1.89 o 
   3   1   4      217.01      173.06     15.25 o 
   4   1   4     5602.75     6055.57     93.69 o 
   5   1   4      142.29      142.16      4.71 o 
   6   1   4      367.91      430.90     12.17 o 
   7   1   4       41.40       46.96      2.77 o 
   8   1   4       91.16       99.96      4.19 o 
   9   1   4       56.66       55.35      4.41 o 
 -11   2   4      101.26       95.52      3.85 o 
 -10   2   4      504.91      552.40     10.68 o 
  -9   2   4      132.67      136.77      4.64 o 
  -8   2   4      626.33      593.91     17.49 o 
  -7   2   4      130.81      126.38     11.01 o 
  -6   2   4      553.58      588.45     16.75 o 
  -5   2   4      521.55      615.33     17.03 o 
  -4   2   4     1202.04     1250.98     28.99 o 
  -3   2   4     3813.41     4109.25     81.22 o 
  -2   2   4      213.61      215.64      7.15 o 
  -1   2   4     9612.85     9730.37    191.29 o 
   0   2   4     4886.81     4689.90     72.70 o 
   1   2   4     9605.04     9492.27    147.62 o 
   2   2   4      212.52      213.81      5.22 o 
   3   2   4     3808.27     3942.44    156.49 o 
   4   2   4     1193.07     1226.81     29.39 o 
   5   2   4      519.99      650.93     12.15 o 
   6   2   4      553.80      549.81     11.59 o 
   7   2   4      130.05      115.17      5.12 o 
   8   2   4      625.71      614.94     12.69 o 
   9   2   4      132.82      135.28      7.65 o 
 -11   3   4       24.46       25.57      2.20 o 
 -10   3   4      167.85      175.51      4.93 o 
  -9   3   4       19.76       22.20      2.39 o 
  -8   3   4      119.99      122.50      4.67 o 
  -7   3   4      239.60      265.26      9.73 o 
  -6   3   4       40.55       46.04      6.49 o 
  -5   3   4     1747.23     1790.07     39.76 o 
  -4   3   4      461.00      414.24     19.22 o 
  -3   3   4       14.04       15.87      3.72 o 
  -2   3   4     2725.51     2733.25     85.74 o 
  -1   3   4     3445.90     3233.96     61.31 o 
   0   3   4      261.28      242.42      5.42 o 
   1   3   4     3445.78     3213.10     51.21 o 
   2   3   4     2706.05     2625.59     55.04 o 
   3   3   4       13.83       14.98      1.57 o 
   4   3   4      462.97      455.76     13.65 o 
   5   3   4     1743.93     1713.95     32.58 o 
   6   3   4       40.47       40.10      2.68 o 
   7   3   4      235.42      238.00      6.53 o 
   8   3   4      118.87      133.52      4.76 o 
   9   3   4       20.14       24.12      2.70 o 
 -11   4   4        2.24        4.23      1.34 o 
 -10   4   4       13.03       12.69      1.72 o 
  -9   4   4       28.56       42.79      4.72 o 
  -8   4   4      904.87      915.89     17.11 o 
  -7   4   4       88.85       90.34      4.97 o 
  -6   4   4       10.48       11.53      2.11 o 
  -5   4   4       19.81       20.69      3.48 o 
  -4   4   4     1303.57     1380.96     48.15 o 
  -3   4   4      343.91      340.47     15.40 o 
  -2   4   4     1144.92     1243.53     30.24 o 
  -1   4   4       10.15       14.04      2.88 o 
   0   4   4     2604.37     2974.50     47.39 o 
   1   4   4       10.16       12.04      1.31 o 
   2   4   4     1142.47     1219.38     27.50 o 
   3   4   4      343.58      319.49     12.48 o 
   4   4   4     1304.44     1458.27     57.75 o 
   5   4   4       20.09       19.57      2.85 o 
   6   4   4       11.59       11.25      2.04 o 
   7   4   4       88.36       88.74      3.28 o 
   8   4   4      905.17      898.59     27.28 o 
   9   4   4       28.27       41.39      3.47 o 
  10   4   4       13.15       13.86      2.71 o 
 -10   5   4       11.87        9.53      2.59 o 
  -9   5   4       27.32       27.94      2.54 o 
  -8   5   4      104.57      103.55      4.44 o 
  -7   5   4      504.29      524.58     13.86 o 
  -6   5   4      103.05      100.22      6.74 o 
  -5   5   4      147.92      149.22      7.95 o 
  -4   5   4      245.64      213.17      8.54 o 
  -3   5   4      822.05      964.18     34.09 o 
  -2   5   4     7997.18     9017.28    168.81 o 
  -1   5   4      128.83      111.14      4.47 o 
   0   5   4       94.66       63.29      2.41 o 
   1   5   4      128.83      104.14      3.87 o 
   2   5   4     7998.16     8956.44    176.92 o 
   3   5   4      824.71      941.42     23.27 o 
   4   5   4      237.29      199.47      4.79 o 
   5   5   4      146.52      157.11      6.43 o 
   6   5   4      103.26       98.77      5.10 o 
   7   5   4      505.32      549.04     12.36 o 
   8   5   4      104.32       93.82      4.82 o 
   9   5   4       27.50       28.85      3.34 o 
  10   5   4       12.20        8.46      2.41 o 
 -10   6   4       63.65       64.75      2.86 o 
  -9   6   4      111.25      126.78      4.58 o 
  -8   6   4       63.95       75.20      7.71 o 
  -7   6   4      203.32      207.34      6.97 o 
  -6   6   4      267.39      279.05      7.89 o 
  -5   6   4      138.38      141.15      7.73 o 
  -4   6   4      477.63      535.37     16.33 o 
  -3   6   4      101.85       88.66      9.48 o 
  -2   6   4     2896.24     3274.05     63.99 o 
  -1   6   4      931.32     1043.78     31.87 o 
   0   6   4      767.26      756.22     17.90 o 
   1   6   4      932.78     1042.46     19.39 o 
   2   6   4     2905.75     3288.95     68.17 o 
   3   6   4      102.07       96.14      8.58 o 
   4   6   4      479.68      499.05     12.68 o 
   5   6   4      139.69      134.50      5.48 o 
   6   6   4      267.68      269.23      6.61 o 
   7   6   4      202.89      220.63      5.76 o 
   8   6   4       64.31       73.20      8.05 o 
   9   6   4      110.95      128.20      5.12 o 
  10   6   4       63.63       57.79      4.51 o 
 -10   7   4      394.51      401.07     12.85 o 
  -9   7   4       14.31       12.26      1.89 o 
  -8   7   4      272.24      270.89      6.03 o 
  -7   7   4       83.79       87.89      3.30 o 
  -6   7   4      137.24      124.44      5.63 o 
  -5   7   4       96.53      107.00      4.66 o 
  -4   7   4      315.59      361.82     12.50 o 
  -3   7   4      111.61      105.72      5.96 o 
  -2   7   4       71.66       85.01      5.88 o 
  -1   7   4      333.38      320.31      9.69 o 
   0   7   4       85.90       55.87      5.11 o 
   1   7   4      333.71      315.36      8.28 o 
   2   7   4       71.76       83.87     13.84 o 
   3   7   4      110.96      111.64      5.08 o 
   4   7   4      315.58      342.67     10.18 o 
   5   7   4       97.03      105.04      4.16 o 
   6   7   4      137.74      130.28     11.87 o 
   7   7   4       83.13       92.88      3.38 o 
   8   7   4      273.40      278.25      6.52 o 
   9   7   4       14.25       16.97      2.30 o 
  10   7   4      394.35      398.29     11.97 o 
 -10   8   4        2.70        8.64      1.69 o 
  -9   8   4       12.75       26.20      2.28 o 
  -8   8   4       13.74        9.67      1.90 o 
  -7   8   4       20.01       25.67      2.23 o 
  -6   8   4      107.26      106.51     14.36 o 
  -5   8   4      147.03      152.65      5.74 o 
  -4   8   4       83.92       76.63      6.50 o 
  -3   8   4      203.49      263.79     11.40 o 
  -2   8   4       90.34      102.75      3.70 o 
  -1   8   4      403.87      395.51     11.69 o 
   0   8   4    15701.74    16966.44    316.28 o 
   1   8   4      398.22      382.02      9.68 o 
   2   8   4       90.48       89.68      4.83 o 
   3   8   4      203.61      225.81     11.22 o 
   4   8   4       83.23       73.10      4.57 o 
   5   8   4      147.45      153.96      4.89 o 
   6   8   4      107.03      104.22      7.96 o 
   7   8   4       20.43       29.24      2.46 o 
   8   8   4       13.78        9.46      1.77 o 
   9   8   4       12.69       28.74      3.62 o 
  10   8   4        2.72        7.95      1.98 o 
  -9   9   4        1.93        2.28      1.28 o 
  -8   9   4       54.55       54.81      3.81 o 
  -7   9   4       22.36       20.56      3.44 o 
  -6   9   4       78.28       79.38      4.12 o 
  -5   9   4      275.22      275.89     13.95 o 
  -4   9   4      504.29      392.16      9.61 o 
  -3   9   4      282.26      311.24      9.68 o 
  -2   9   4       89.01       66.77      6.03 o 
  -1   9   4      238.59      271.18      7.85 o 
   0   9   4      168.37      160.16      5.98 o 
   1   9   4      238.77      267.09      8.18 o 
   2   9   4       88.29       68.71      4.97 o 
   3   9   4      282.58      336.34     25.10 o 
   4   9   4      499.05      400.45     10.21 o 
   5   9   4      274.53      271.56      7.20 o 
   6   9   4       79.47       90.35      4.95 o 
   7   9   4       22.20       23.51      2.71 o 
   8   9   4       53.95       46.90      2.86 o 
   9   9   4        2.02        1.36      1.80 o 
  -9  10   4       49.59       57.65      2.57 o 
  -8  10   4       90.58       96.46      3.18 o 
  -7  10   4       53.40       51.79      5.29 o 
  -6  10   4       31.25       45.44      3.55 o 
  -5  10   4      323.73      323.40      8.71 o 
  -4  10   4       72.25       65.74      5.51 o 
  -3  10   4      620.31      578.55     18.87 o 
  -2  10   4      187.95      217.60      7.85 o 
  -1  10   4     3714.60     3732.28     60.47 o 
   0  10   4     4032.53     4157.60     67.80 o 
   1  10   4     3715.78     3865.58     62.90 o 
   2  10   4      187.27      218.84      6.37 o 
   3  10   4      620.99      572.06     20.56 o 
   4  10   4       70.40       60.05      5.89 o 
   5  10   4      322.89      352.20     10.97 o 
   6  10   4       30.45       35.71      2.55 o 
   7  10   4       53.11       52.30      4.67 o 
   8  10   4       90.97      100.38      3.56 o 
   9  10   4       49.19       56.91      3.94 o 
  -8  11   4       66.77       62.10      2.48 o 
  -7  11   4      105.09      106.57      4.54 o 
  -6  11   4        1.67       -1.01      2.81 o 
  -5  11   4      353.33      350.14      9.19 o 
  -4  11   4      149.24      181.86      6.11 o 
  -3  11   4      362.51      414.06     21.14 o 
  -2  11   4      266.08      235.65      6.35 o 
  -1  11   4      172.95      191.14      4.77 o 
   0  11   4      293.85      254.88      6.77 o 
   1  11   4      173.89      202.85      5.63 o 
   2  11   4      265.93      227.64      7.79 o 
   3  11   4      361.90      409.11     11.59 o 
   4  11   4      146.74      182.98      7.50 o 
   5  11   4      351.94      374.72      9.77 o 
   6  11   4        1.52        1.17      1.59 o 
   7  11   4      105.39      113.93      4.69 o 
   8  11   4       66.84       64.98      3.95 o 
  -8  12   4        2.52        3.62      2.05 o 
  -7  12   4      153.71      135.81      4.85 o 
  -6  12   4       97.02      101.00      4.44 o 
  -5  12   4      156.10      149.76      5.55 o 
  -4  12   4       26.58       30.64      2.62 o 
  -3  12   4       15.22       20.96      7.86 o 
  -2  12   4      879.37      847.19     15.93 o 
  -1  12   4      113.77      109.51      4.68 o 
   0  12   4       56.94       64.43      3.90 o 
   1  12   4      113.34      109.89      5.50 o 
   2  12   4      880.13      861.90     19.37 o 
   3  12   4       15.46       18.13      3.23 o 
   4  12   4       26.41       37.30      4.26 o 
   5  12   4      155.83      142.14      7.14 o 
   6  12   4       96.13      104.40     24.24 o 
   7  12   4      155.14      134.17     10.15 o 
   8  12   4        2.60        7.38      1.98 o 
  -7  13   4      137.23      139.79      4.58 o 
  -6  13   4       24.87       16.87      2.25 o 
  -5  13   4      152.54      173.02      5.85 o 
  -4  13   4       24.23       12.35      3.30 o 
  -3  13   4     1076.26     1096.55     17.51 o 
  -2  13   4     2194.55     2199.26     32.24 o 
  -1  13   4       36.59       30.45      1.40 o 
   0  13   4        1.23        1.63      1.10 o 
   1  13   4       34.72       27.59      1.38 o 
   2  13   4     2195.09     2248.16     26.69 o 
   3  13   4     1081.16     1099.97     17.45 o 
   4  13   4       24.69       18.93      2.41 o 
   5  13   4      152.11      172.99      7.45 o 
   6  13   4       24.92       18.66      3.71 o 
   7  13   4      137.77      125.63      6.73 o 
  -6  14   4        6.04        7.61      1.71 o 
  -5  14   4       15.01       13.22      3.08 o 
  -4  14   4       51.93       56.20      5.43 o 
  -3  14   4       48.09       49.81      2.69 o 
  -2  14   4      218.39      203.34      4.50 o 
  -1  14   4      300.29      313.25      5.56 o 
   0  14   4        0.36        2.39      0.82 o 
   1  14   4      301.52      318.70      4.48 o 
   2  14   4      215.73      201.32      4.21 o 
   3  14   4       47.72       51.35      2.57 o 
   4  14   4       51.99       61.46      5.06 o 
   5  14   4       15.19       15.19      2.22 o 
   6  14   4        6.22        5.98      2.61 o 
  -6  15   4        0.98        2.18      1.87 o 
  -5  15   4       98.04       89.90      5.43 o 
  -4  15   4      164.82      183.76      8.18 o 
  -3  15   4      462.68      445.06      6.81 o 
  -2  15   4       43.36       52.33      4.36 o 
  -1  15   4       93.66       93.40      2.93 o 
   0  15   4      161.93      119.23      2.57 o 
   1  15   4       93.47       94.94      2.98 o 
   2  15   4       43.42       48.28      2.27 o 
   3  15   4      461.22      445.98      6.23 o 
   4  15   4      166.05      167.82      4.27 o 
   5  15   4       97.85       90.27      4.39 o 
  -5  16   4       67.73       75.30      4.45 o 
  -4  16   4      312.49      296.28      6.97 o 
  -3  16   4       27.21       27.45      4.16 o 
  -2  16   4        3.79        3.62      0.94 o 
  -1  16   4      230.17      241.31      4.57 o 
   0  16   4       78.53       72.27      3.28 o 
   1  16   4      230.06      237.35      5.86 o 
   2  16   4        3.69        2.66      0.90 o 
   3  16   4       26.74       26.86      1.74 o 
   4  16   4      312.80      290.59      5.44 o 
   5  16   4       68.07       72.56      3.47 o 
  -3  17   4        4.29        6.34      1.81 o 
  -2  17   4        0.38        0.29      0.66 o 
  -1  17   4       97.02      102.23      2.86 o 
   0  17   4        3.26        2.96      1.37 o 
   1  17   4       96.86       92.94      4.32 o 
   2  17   4        0.35        1.22      0.63 o 
   3  17   4        4.25        9.55      1.17 o 
   1   0   5      203.99      149.76      3.29 o 
   2   0   5        0.00       12.43      2.48 o 
   3   0   5        4.94        6.23      1.52 o 
   4   0   5      484.33      392.59     10.71 o 
   5   0   5     1242.86     1147.55     22.96 o 
   6   0   5       63.78       64.10      5.03 o 
   7   0   5       39.68       43.04      3.05 o 
   8   0   5       43.29       28.80      3.05 o 
   9   0   5      126.47      127.57      4.32 o 
  10   0   5        1.14       -0.73      1.71 o 
 -10   1   5       10.30        8.91      1.52 o 
  -9   1   5       15.71       15.07      2.04 o 
  -8   1   5       38.27       37.50      3.51 o 
  -7   1   5      119.46      135.26      4.70 o 
  -6   1   5     2446.10     2650.53     74.46 o 
  -5   1   5      514.13      477.06     14.57 o 
  -4   1   5      159.06      156.99      5.73 o 
  -3   1   5      691.43      700.86     12.99 o 
  -2   1   5      663.24      551.71     10.07 o 
  -1   1   5      443.64      360.67      8.35 o 
   0   1   5      659.07      502.18      8.84 o 
   1   1   5      450.86      350.74      6.22 o 
   2   1   5      663.09      539.85      8.76 o 
   3   1   5      687.57      706.32     13.50 o 
   4   1   5      160.24      154.72     11.06 o 
   5   1   5      523.82      489.72     13.94 o 
   6   1   5     2448.03     2675.99     47.73 o 
   7   1   5      119.08      139.86      4.74 o 
   8   1   5       37.80       40.10      3.58 o 
   9   1   5       16.08       15.15      2.79 o 
 -11   2   5        2.11        1.20      1.10 o 
 -10   2   5       41.01       45.05      2.61 o 
  -9   2   5      155.11      148.44      4.83 o 
  -8   2   5      129.80      129.08      5.74 o 
  -7   2   5       41.56       33.65      3.00 o 
  -6   2   5     1854.83     1923.76     43.28 o 
  -5   2   5      360.35      394.11     20.31 o 
  -4   2   5     4435.39     5410.38    147.75 o 
  -3   2   5     2074.05     1858.85     36.34 o 
  -2   2   5      568.99      636.03     13.79 o 
  -1   2   5     1686.18     1761.84     34.31 o 
   0   2   5     9254.53     8901.77    136.65 o 
   1   2   5     1688.20     1743.43     28.92 o 
   2   2   5      568.64      644.51     10.35 o 
   3   2   5     2098.77     1890.29     26.25 o 
   4   2   5     4436.59     5078.23     80.43 o 
   5   2   5      360.76      384.58      8.68 o 
   6   2   5     1850.51     1950.26     25.68 o 
   7   2   5       43.03       33.23      2.35 o 
   8   2   5      128.56      124.85      4.37 o 
   9   2   5      154.27      156.92      5.14 o 
 -11   3   5        7.71        8.94      1.53 o 
 -10   3   5       11.93       10.54      1.60 o 
  -9   3   5      103.98      103.57      4.08 o 
  -8   3   5       22.41       13.99      2.08 o 
  -7   3   5      155.21      145.27      6.03 o 
  -6   3   5       29.91       20.45      4.96 o 
  -5   3   5       18.32       11.08      3.68 o 
  -4   3   5     6136.09     6822.96    195.22 o 
  -3   3   5      298.88      328.44     14.92 o 
  -2   3   5     1575.63     1745.39     34.83 o 
  -1   3   5     6102.36     6250.02    115.87 o 
   0   3   5       26.03       27.51      1.92 o 
   1   3   5     6109.78     6139.38     80.58 o 
   2   3   5     1580.35     1781.82     29.36 o 
   3   3   5      298.14      347.74      6.65 o 
   4   3   5     6137.79     6896.50    106.16 o 
   5   3   5       18.52       16.79      2.23 o 
   6   3   5       30.60       25.15      2.21 o 
   7   3   5      155.08      145.86      4.65 o 
   8   3   5       20.88       23.52      6.43 o 
   9   3   5      103.62      106.17      4.72 o 
 -10   4   5      120.97      135.07      4.17 o 
  -9   4   5      140.19      127.71      4.54 o 
  -8   4   5      612.89      629.28     14.54 o 
  -7   4   5      155.25      117.19      5.43 o 
  -6   4   5       29.72       27.39      2.96 o 
  -5   4   5      442.88      511.27     24.12 o 
  -4   4   5     6742.53     7259.67    140.28 o 
  -3   4   5     1958.92     2140.94     66.63 o 
  -2   4   5     2825.01     3231.48     60.47 o 
  -1   4   5     3233.42     3400.93     51.16 o 
   0   4   5     1801.61     1867.42     25.91 o 
   1   4   5     3233.59     3382.66     39.97 o 
   2   4   5     2827.06     3030.21     64.39 o 
   3   4   5     1956.49     2184.64     47.08 o 
   4   4   5     6754.58     7202.44    116.20 o 
   5   4   5      442.49      483.09     10.50 o 
   6   4   5       28.43       28.79      1.83 o 
   7   4   5      153.89      120.10      4.74 o 
   8   4   5      614.76      614.80      9.86 o 
   9   4   5      137.97      131.50      7.61 o 
  10   4   5      121.17      143.62      6.48 o 
 -10   5   5        5.06        7.52      1.41 o 
  -9   5   5      125.72      130.89      8.84 o 
  -8   5   5      943.21      977.12     15.03 o 
  -7   5   5      358.43      353.43     10.13 o 
  -6   5   5       86.24       81.08     10.08 o 
  -5   5   5      234.25      223.80      9.73 o 
  -4   5   5      481.19      561.56     21.67 o 
  -3   5   5      723.67      775.60     29.68 o 
  -2   5   5      381.29      456.19     13.14 o 
  -1   5   5     1531.69     1518.22     24.64 o 
   0   5   5      523.71      393.07      6.92 o 
   1   5   5     1532.39     1514.72     21.96 o 
   2   5   5      382.09      474.68     25.26 o 
   3   5   5      725.00      797.79     20.51 o 
   4   5   5      479.72      561.52     10.30 o 
   5   5   5      232.47      199.16      5.81 o 
   6   5   5       85.26       74.65      3.05 o 
   7   5   5      359.90      348.23      6.96 o 
   8   5   5      942.74      985.41     17.41 o 
   9   5   5      126.77      128.09      5.15 o 
  10   5   5        5.08        5.48      2.16 o 
 -10   6   5       18.30       19.17      3.87 o 
  -9   6   5       38.64       40.54      4.85 o 
  -8   6   5       20.45       23.77      2.08 o 
  -7   6   5       49.76       44.02      3.06 o 
  -6   6   5      765.31      783.70     17.46 o 
  -5   6   5        6.63        5.97      2.69 o 
  -4   6   5      143.10      126.92      6.81 o 
  -3   6   5      400.12      312.19     10.61 o 
  -2   6   5     4023.02     4675.79     89.29 o 
  -1   6   5      779.03      828.29     19.20 o 
   0   6   5      904.24      974.18     21.99 o 
   1   6   5      783.20      830.66     13.47 o 
   2   6   5     4024.07     4618.60     94.56 o 
   3   6   5      408.27      306.64      8.84 o 
   4   6   5      145.69      125.70      4.51 o 
   5   6   5        6.85        6.06      2.44 o 
   6   6   5      764.98      783.63     12.85 o 
   7   6   5       50.78       45.77      3.84 o 
   8   6   5       20.98       26.75      2.75 o 
   9   6   5       39.25       41.79      3.34 o 
  10   6   5       18.10       19.83      2.87 o 
 -10   7   5       33.80       43.04      2.30 o 
  -9   7   5       41.66       46.18      2.87 o 
  -8   7   5      120.74      102.85      3.51 o 
  -7   7   5      420.01      419.82      7.42 o 
  -6   7   5       72.77       92.79     13.60 o 
  -5   7   5      340.39      335.70      8.66 o 
  -4   7   5      551.18      541.84     16.63 o 
  -3   7   5       69.26       80.75      5.50 o 
  -2   7   5     4131.19     4550.63     72.10 o 
  -1   7   5      691.59      560.51     14.83 o 
   0   7   5      294.24      268.95      8.86 o 
   1   7   5      694.40      580.38     15.86 o 
   2   7   5     4136.70     4628.49    108.93 o 
   3   7   5       70.75       85.09     10.39 o 
   4   7   5      548.04      542.40     13.85 o 
   5   7   5      341.36      333.99      8.86 o 
   6   7   5       74.71       94.18      3.90 o 
   7   7   5      420.03      404.10      7.92 o 
   8   7   5      121.40      107.13      4.63 o 
   9   7   5       41.77       44.49      4.64 o 
  10   7   5       33.67       37.38      3.58 o 
  -9   8   5       17.89       21.20      2.50 o 
  -8   8   5      262.69      274.94      6.51 o 
  -7   8   5      157.42      149.05      4.66 o 
  -6   8   5      461.06      426.99     16.02 o 
  -5   8   5       86.42       85.73      5.73 o 
  -4   8   5      179.84      141.15      8.33 o 
  -3   8   5      239.25      268.16     10.38 o 
  -2   8   5     1900.03     2073.01     60.00 o 
  -1   8   5     2129.38     2345.87     47.76 o 
   0   8   5     1048.95     1119.20     21.11 o 
   1   8   5     2123.73     2279.96     32.67 o 
   2   8   5     1900.96     2008.19     36.84 o 
   3   8   5      236.26      253.43     19.76 o 
   4   8   5      179.75      164.49      4.35 o 
   5   8   5       87.50       84.28      4.03 o 
   6   8   5      458.02      444.53      8.92 o 
   7   8   5      156.01      147.59      4.53 o 
   8   8   5      263.42      260.84     10.53 o 
   9   8   5       17.67       16.72      2.19 o 
  10   8   5       60.91       42.30      3.48 o 
  -9   9   5       14.44        9.43      1.26 o 
  -8   9   5        9.99        5.80      1.48 o 
  -7   9   5        6.94        2.75      1.22 o 
  -6   9   5       40.45       52.66      3.60 o 
  -5   9   5      124.56      109.25      7.93 o 
  -4   9   5       91.26       96.01      7.39 o 
  -3   9   5      252.65      262.35     10.85 o 
  -2   9   5      168.81      200.83      6.51 o 
  -1   9   5       47.05       60.93      4.13 o 
   0   9   5      221.74      186.86      6.63 o 
   1   9   5       47.82       64.33      4.54 o 
   2   9   5      169.35      195.15     15.26 o 
   3   9   5      253.00      256.17      6.60 o 
   4   9   5       89.92       89.81      6.45 o 
   5   9   5      123.56      115.49      4.25 o 
   6   9   5       39.80       47.18      2.71 o 
   7   9   5        7.20        1.73      1.42 o 
   8   9   5       10.01        7.44      1.57 o 
   9   9   5       14.68       11.53      2.46 o 
  -9  10   5       12.70       19.67      1.68 o 
  -8  10   5       11.90       15.62      1.58 o 
  -7  10   5       30.46       26.07      2.76 o 
  -6  10   5      628.17      637.90     19.25 o 
  -5  10   5      552.85      535.43     14.62 o 
  -4  10   5       23.87       19.65      3.43 o 
  -2  10   5      717.63      783.21     35.94 o 
  -1  10   5       63.96       59.61      3.71 o 
   0  10   5     6122.45     6589.22    124.49 o 
   1  10   5       67.16       58.81      3.26 o 
   2  10   5      714.86      767.35     20.20 o 
   3  10   5      165.58      168.88      5.68 o 
   4  10   5       24.58       20.53      2.69 o 
   5  10   5      554.11      531.73     16.43 o 
   6  10   5      628.29      664.07     11.86 o 
   7  10   5       29.87       20.65      2.53 o 
   8  10   5       11.75       14.71      2.14 o 
   9  10   5       12.53       20.83      2.75 o 
  -8  11   5       54.90       61.29      3.27 o 
  -7  11   5        7.77        4.91      1.75 o 
  -6  11   5       36.70       35.03      3.10 o 
  -5  11   5       29.47       39.71      6.19 o 
  -4  11   5      344.68      337.53     12.67 o 
  -2  11   5      420.84      451.63     26.35 o 
  -1  11   5      260.78      276.37      7.06 o 
   0  11   5      222.97      171.91      5.37 o 
   1  11   5      260.07      268.40      6.78 o 
   2  11   5      421.41      430.83     17.36 o 
   3  11   5       24.27       27.86      2.96 o 
   4  11   5      344.29      350.19      9.20 o 
   5  11   5       30.03       43.59      8.38 o 
   6  11   5       36.76       42.94      5.19 o 
   7  11   5        7.98        4.62      1.40 o 
   8  11   5       55.10       63.45      3.43 o 
  -8  12   5       15.70       16.88      2.68 o 
  -7  12   5       39.90       31.80      2.66 o 
  -6  12   5        6.03        5.36      3.21 o 
  -5  12   5        8.70        8.88      3.00 o 
  -4  12   5      209.04      198.22      5.01 o 
  -3  12   5      181.15      159.30      4.02 o 
  -2  12   5       42.27       48.63      3.12 o 
  -1  12   5      288.57      226.50      6.62 o 
   0  12   5       28.10       31.78      2.97 o 
   1  12   5      288.23      233.72      8.66 o 
   2  12   5       42.12       48.32      4.26 o 
   3  12   5      183.73      161.48      4.85 o 
   4  12   5      208.92      193.48      9.27 o 
   5  12   5        8.55        6.08      2.65 o 
   6  12   5        6.04        7.71      1.90 o 
   7  12   5       39.61       33.95      4.63 o 
   8  12   5       15.37       15.26      2.35 o 
  -7  13   5        8.29       11.22      1.71 o 
  -6  13   5        2.83        1.63      1.52 o 
  -5  13   5       68.55       65.15      5.77 o 
  -4  13   5      106.78      121.77      7.06 o 
  -3  13   5       77.54       61.63      3.22 o 
  -2  13   5      154.58      187.09      4.40 o 
  -1  13   5      102.91       93.06      2.42 o 
   0  13   5        0.67        3.46      1.25 o 
   1  13   5      104.50       94.22      2.86 o 
   2  13   5      154.37      184.79      4.29 o 
   3  13   5       77.61       59.52      3.14 o 
   4  13   5      106.52      101.24      5.69 o 
   5  13   5       69.53       59.57      4.94 o 
   6  13   5        2.97        4.34      2.70 o 
   7  13   5        8.08       11.67      2.88 o 
  -6  14   5       17.95       17.55      2.96 o 
  -4  14   5       11.70        6.58      2.86 o 
  -3  14   5       32.77       30.14      2.22 o 
  -2  14   5      518.71      523.16      8.74 o 
  -1  14   5       95.98      104.49      2.75 o 
   0  14   5        0.31        4.16      1.42 o 
   1  14   5       96.17      104.78      2.79 o 
   2  14   5      517.79      527.99      8.16 o 
   3  14   5       33.12       27.80      2.25 o 
   4  14   5       11.66       12.43      3.12 o 
   5  14   5        4.23        4.70      2.63 o 
   6  14   5       18.10       16.98      3.11 o 
  -5  15   5        6.62        7.73      2.48 o 
  -4  15   5      108.99      101.23      6.01 o 
  -3  15   5        6.97        9.15      1.09 o 
  -2  15   5       46.22       50.36      2.18 o 
  -1  15   5      188.39      199.81      3.71 o 
   0  15   5        8.92       15.40      1.21 o 
   1  15   5      188.89      195.29      3.90 o 
   2  15   5       45.67       49.97      2.13 o 
   3  15   5        6.78        9.21      1.31 o 
   4  15   5      108.85       98.19      3.09 o 
   5  15   5        6.79        7.93      2.01 o 
  -4  16   5      117.40      141.35      4.07 o 
  -3  16   5       92.83      100.92      4.51 o 
  -2  16   5       23.55       26.82      1.51 o 
  -1  16   5       26.18       23.06      1.42 o 
   0  16   5      112.62      126.52      4.36 o 
   1  16   5       26.18       21.70      1.34 o 
   2  16   5       23.83       26.46      1.49 o 
   3  16   5       93.66       99.88      2.89 o 
   4  16   5      118.11      138.70      3.82 o 
  -3  17   5       12.19       10.63      1.16 o 
  -2  17   5        3.39        7.00      1.05 o 
  -1  17   5        6.44        5.04      1.14 o 
   0  17   5       26.67       23.85      1.80 o 
   1  17   5        6.61        3.22      1.08 o 
   2  17   5        3.58        6.00      2.13 o 
   3  17   5       12.21        9.34      1.59 o 
   0   0   6     2125.20     2096.83     40.83 o 
   1   0   6    13143.38    13539.05    142.65 o 
   2   0   6     9695.97     9402.03    106.66 o 
   3   0   6     5439.25     5697.58     73.88 o 
   4   0   6     2660.77     2707.38     44.07 o 
   5   0   6     3578.28     4092.92     56.75 o 
   6   0   6      283.92      314.47     11.56 o 
   7   0   6       76.19       95.77      4.82 o 
   8   0   6      684.99      659.46     11.54 o 
   9   0   6       20.36       20.25      2.56 o 
  10   0   6       11.97       16.42      2.55 o 
 -10   1   6       39.09       32.49      2.18 o 
  -9   1   6       12.13       18.80      2.03 o 
  -8   1   6       61.72       80.66      3.39 o 
  -7   1   6      591.27      620.56     24.25 o 
  -6   1   6      474.83      465.04     17.69 o 
  -5   1   6      866.21      886.47     22.93 o 
  -4   1   6       10.98       14.11      3.27 o 
  -3   1   6      848.70      928.95     19.69 o 
  -2   1   6     1753.78     1698.88     23.65 o 
  -1   1   6      343.58      381.36      6.38 o 
   0   1   6        0.81        2.59      0.78 o 
   1   1   6      342.53      377.16      5.93 o 
   2   1   6     1758.49     1732.88     21.16 o 
   3   1   6      838.98      918.96     16.42 o 
   4   1   6        9.60       12.50      1.96 o 
   5   1   6      864.02      898.27     15.66 o 
   6   1   6      477.10      462.21      9.84 o 
   7   1   6      589.23      598.64     11.97 o 
   8   1   6       62.81       76.89      8.30 o 
   9   1   6       12.26       15.65      2.78 o 
  10   1   6       37.89       29.49      3.04 o 
 -11   2   6       45.34       37.19      2.32 o 
 -10   2   6       36.97       33.08      2.23 o 
  -9   2   6       20.67       21.85      2.15 o 
  -8   2   6      178.17      175.14      5.50 o 
  -7   2   6       59.03       70.30      7.00 o 
  -6   2   6      202.41      208.88     10.96 o 
  -5   2   6      417.28      414.97     14.54 o 
  -4   2   6      659.59      771.42     28.10 o 
  -3   2   6      841.03      668.42     12.74 o 
  -2   2   6     4437.97     4722.15     70.57 o 
  -1   2   6     2690.81     2738.98     40.89 o 
   0   2   6     2256.40     2355.11     28.61 o 
   1   2   6     2690.47     2664.81     36.37 o 
   2   2   6     4435.16     4784.83     55.36 o 
   3   2   6      835.60      676.64     10.95 o 
   4   2   6      660.99      740.41     15.17 o 
   5   2   6      419.17      433.13     12.88 o 
   6   2   6      197.66      209.32      6.17 o 
   7   2   6       57.90       71.93      3.43 o 
   8   2   6      176.09      171.95      5.19 o 
   9   2   6       20.98       16.59      2.18 o 
  10   2   6       36.57       31.04      2.93 o 
 -10   3   6       80.93       85.03      3.19 o 
  -9   3   6       24.47       25.92      2.56 o 
  -8   3   6      128.87      116.03      3.47 o 
  -7   3   6      371.01      363.63     10.78 o 
  -6   3   6       46.90       52.55      3.87 o 
  -5   3   6       54.95       49.95      6.75 o 
  -4   3   6      345.72      322.98     14.84 o 
  -3   3   6      128.52      119.75      8.19 o 
  -2   3   6     3809.25     4038.40     61.95 o 
  -1   3   6       39.65       34.30      2.10 o 
   0   3   6      185.75      157.00      3.16 o 
   1   3   6       40.71       33.95      1.93 o 
   2   3   6     3815.51     4061.63     53.33 o 
   3   3   6      130.02      109.91      3.38 o 
   4   3   6      346.28      340.40      9.46 o 
   5   3   6       54.85       48.36      3.39 o 
   6   3   6       46.95       51.07      2.46 o 
   7   3   6      372.57      363.66      7.99 o 
   8   3   6      129.77      118.07      3.66 o 
   9   3   6       24.45       24.50      3.73 o 
 -10   4   6        5.95        6.18      1.34 o 
  -9   4   6        3.94        2.03      1.35 o 
  -8   4   6      237.89      229.45      8.08 o 
  -7   4   6       58.72       60.60      4.43 o 
  -6   4   6      257.63      230.31     17.40 o 
  -5   4   6      117.21       96.58      8.23 o 
  -4   4   6       24.78       29.63      4.72 o 
  -3   4   6      960.18     1059.93     36.49 o 
  -2   4   6      383.97      421.42      8.38 o 
  -1   4   6      402.62      345.43      7.33 o 
   0   4   6      236.68      208.18      4.97 o 
   1   4   6      407.24      338.59      6.05 o 
   2   4   6      379.69      416.72      9.24 o 
   3   4   6      958.80     1057.39     16.55 o 
   4   4   6       24.45       22.59      2.36 o 
   5   4   6      118.58       98.78      4.47 o 
   6   4   6      258.87      238.57      5.13 o 
   7   4   6       58.52       60.72      2.91 o 
   8   4   6      237.28      235.18      7.65 o 
   9   4   6        3.80        3.39      1.80 o 
  10   4   6        5.90        7.01      2.35 o 
 -10   5   6        6.89        7.61      1.46 o 
  -9   5   6      306.09      292.65      7.10 o 
  -8   5   6      112.60      120.71      4.35 o 
  -7   5   6      128.22      123.71      4.44 o 
  -6   5   6       39.89       48.66      3.94 o 
  -5   5   6      538.45      575.45     23.08 o 
  -4   5   6       39.15       42.32      4.56 o 
  -3   5   6      627.68      682.28     27.71 o 
  -2   5   6     5393.30     5679.68    135.45 o 
  -1   5   6     3082.57     3349.39     51.57 o 
   0   5   6       33.75       50.05      7.51 o 
   1   5   6     3063.65     3386.52     40.27 o 
   2   5   6     5396.07     5727.69     88.45 o 
   3   5   6      633.24      732.28     14.83 o 
   4   5   6       39.55       46.91      2.79 o 
   5   5   6      539.13      579.21     10.11 o 
   6   5   6       39.23       35.81      2.04 o 
   7   5   6      127.30      130.01      5.65 o 
   8   5   6      111.80      105.91      4.68 o 
   9   5   6      306.13      291.84     15.50 o 
  10   5   6        6.89       10.69      2.55 o 
 -10   6   6       34.70       28.34      1.97 o 
  -9   6   6      141.62      166.89      4.16 o 
  -8   6   6       22.33       24.50      2.00 o 
  -7   6   6      101.70      103.30      3.38 o 
  -6   6   6      157.70      148.70      6.13 o 
  -5   6   6      829.84      842.17     17.84 o 
  -4   6   6       67.99       58.65      5.96 o 
  -3   6   6       57.69       54.71      4.97 o 
  -2   6   6     1271.08     1246.98     27.18 o 
  -1   6   6      559.06      655.84     13.46 o 
   0   6   6       25.76       46.60      3.06 o 
   1   6   6      555.92      656.10     12.75 o 
   2   6   6     1276.62     1259.93     22.72 o 
   3   6   6       57.78       54.99      3.81 o 
   4   6   6       69.33       56.75      3.09 o 
   5   6   6      831.06      860.61     14.66 o 
   6   6   6      157.61      152.55      7.07 o 
   7   6   6      100.89      111.33      4.30 o 
   8   6   6       21.73       24.90      2.70 o 
   9   6   6      141.59      162.84      5.80 o 
  10   6   6       34.57       23.91      3.09 o 
 -10   7   6       85.20       74.44      3.63 o 
  -9   7   6       64.61       59.60      2.53 o 
  -8   7   6       74.30       76.69      4.73 o 
  -7   7   6       26.75       25.05      2.30 o 
  -6   7   6      181.69      196.02      7.19 o 
  -5   7   6        1.52       -0.72      1.47 o 
  -4   7   6      236.77      238.77     10.09 o 
  -3   7   6      106.47      113.10      6.75 o 
  -2   7   6      166.22      168.44      5.46 o 
  -1   7   6      551.13      545.82     11.81 o 
   0   7   6      225.05      190.20      8.27 o 
   1   7   6      552.13      558.17     11.59 o 
   2   7   6      165.39      175.90      5.27 o 
   3   7   6      109.01      117.66      7.37 o 
   4   7   6      236.37      224.63      6.54 o 
   5   7   6        1.18        1.93      1.40 o 
   6   7   6      181.65      200.29      6.78 o 
   7   7   6       26.32       26.89      2.48 o 
   8   7   6       74.21       73.23      4.36 o 
   9   7   6       64.56       63.24      4.44 o 
  10   7   6       85.76       85.10      4.62 o 
  -9   8   6       28.47       43.14      2.99 o 
  -8   8   6       26.36       29.98      3.21 o 
  -7   8   6       24.22       22.78      2.08 o 
  -6   8   6      146.81      189.54      5.54 o 
  -5   8   6      171.49      168.57      6.52 o 
  -4   8   6     1013.16     1054.51     19.37 o 
  -3   8   6     1378.51     1366.70     32.70 o 
  -2   8   6      412.47      469.29     12.31 o 
  -1   8   6      263.23      231.26      8.63 o 
   0   8   6     4034.56     4263.47     75.54 o 
   1   8   6      268.30      224.87      7.26 o 
   2   8   6      410.79      462.24     11.09 o 
   3   8   6     1375.71     1370.42     22.71 o 
   4   8   6     1015.33     1066.22     13.93 o 
   5   8   6      170.72      176.48      6.15 o 
   6   8   6      146.34      179.03      5.56 o 
   7   8   6       24.01       21.91      2.20 o 
   8   8   6       26.04       31.32      2.86 o 
   9   8   6       28.01       38.27      4.35 o 
  -9   9   6       25.85       26.46      1.68 o 
  -8   9   6       46.07       51.20      2.54 o 
  -7   9   6      107.96       87.72      5.42 o 
  -6   9   6        7.70       10.82      1.95 o 
  -5   9   6        6.41       10.14      2.21 o 
  -4   9   6      260.61      287.44      8.63 o 
  -3   9   6       65.23       56.22      6.55 o 
  -2   9   6       20.42       22.18      3.08 o 
  -1   9   6        9.73        7.49      2.43 o 
   0   9   6       74.47       73.04      5.22 o 
   1   9   6        9.67       12.86      3.00 o 
   2   9   6       20.05       15.18      2.56 o 
   3   9   6       64.78       51.57      3.13 o 
   4   9   6      259.29      283.75      7.77 o 
   5   9   6        6.20        3.57      1.59 o 
   6   9   6        7.47       10.71      1.67 o 
   7   9   6      107.68       93.64      3.73 o 
   8   9   6       45.13       45.10      3.17 o 
   9   9   6       25.94       26.05      3.17 o 
  -9  10   6        6.79        5.77      1.14 o 
  -8  10   6        7.79        6.69      1.45 o 
  -7  10   6        1.89        2.01      1.58 o 
  -6  10   6      275.41      271.46      7.67 o 
  -5  10   6        5.78        6.71      1.75 o 
  -2  10   6       69.73       59.80      9.81 o 
  -1  10   6       56.29       44.96      4.46 o 
   0  10   6     3474.64     3590.37     52.93 o 
   1  10   6       56.74       55.29      3.86 o 
   2  10   6       71.56       79.41      4.07 o 
   3  10   6       62.50       53.32      3.66 o 
   4  10   6      235.95      265.11      7.70 o 
   5  10   6        6.62        6.00      1.25 o 
   6  10   6      275.11      270.06      6.14 o 
   7  10   6        2.03       -0.43      1.33 o 
   8  10   6        7.50        9.95      1.62 o 
   9  10   6        7.05        3.81      1.76 o 
  -8  11   6       92.09       91.84      3.64 o 
  -7  11   6        1.42        0.24      1.43 o 
  -6  11   6      126.93      108.05      4.65 o 
  -5  11   6       24.21       23.29      2.67 o 
  -4  11   6       19.61       27.94      1.95 o 
  -3  11   6       89.55       76.35      6.22 o 
  -2  11   6      808.20      758.27     31.47 o 
  -1  11   6      109.09      115.46     10.96 o 
   0  11   6       28.98       26.67      2.93 o 
   1  11   6      107.47      116.36      8.03 o 
   2  11   6      809.73      925.40     48.87 o 
   3  11   6       91.05       87.22      5.29 o 
   4  11   6       19.03       25.34      3.28 o 
   5  11   6       24.85       19.66      2.50 o 
   6  11   6      126.59      115.62      7.50 o 
   7  11   6        1.64        1.83      1.32 o 
   8  11   6       91.88       94.17      3.87 o 
  -8  12   6        6.42        6.57      2.07 o 
  -7  12   6        1.32        1.62      1.47 o 
  -6  12   6       55.43       53.29      3.46 o 
  -5  12   6      110.23      124.15      7.06 o 
  -4  12   6        6.65       11.65      1.36 o 
  -3  12   6      136.23      137.44      4.03 o 
  -2  12   6      166.51      152.24      4.78 o 
  -1  12   6      281.33      323.24      9.27 o 
   0  12   6      569.86      576.82     13.89 o 
   1  12   6      282.63      333.61      9.96 o 
   2  12   6      162.47      156.15      6.71 o 
   3  12   6      135.17      137.09      7.19 o 
   4  12   6        6.62        9.92      4.78 o 
   5  12   6      110.37      122.57      6.58 o 
   6  12   6       56.77       52.88      3.38 o 
   7  12   6        1.44        2.24      1.55 o 
   8  12   6        5.99        6.47      1.84 o 
  -7  13   6        0.60        1.47      1.78 o 
  -5  13   6       16.87       21.09      3.59 o 
  -4  13   6      333.59      319.65     12.09 o 
  -3  13   6       73.13       72.65      3.55 o 
  -2  13   6      750.13      711.17     10.61 o 
  -1  13   6       30.69       37.14      4.94 o 
   0  13   6       37.84       42.33      1.79 o 
   1  13   6       30.23       37.30      2.51 o 
   2  13   6      751.14      739.89     10.47 o 
   3  13   6       73.52       70.77      3.34 o 
   4  13   6      336.14      311.13      8.60 o 
   5  13   6       17.00       18.10      3.29 o 
   6  13   6        6.67        4.07      2.69 o 
   7  13   6        0.59        0.00      1.60 o 
  -6  14   6        1.73        2.37      1.94 o 
  -5  14   6        6.76        9.30      2.61 o 
  -4  14   6      366.25      397.59     13.40 o 
  -3  14   6       79.86       79.15      4.23 o 
  -2  14   6      335.16      294.01      4.86 o 
  -1  14   6      107.08      121.62      3.38 o 
   0  14   6        6.61        4.30      1.10 o 
   1  14   6      106.86      119.73      3.48 o 
   2  14   6      335.47      305.10      5.45 o 
   3  14   6       81.19       89.35      2.78 o 
   4  14   6      365.64      371.25      9.16 o 
   5  14   6        6.69        6.62      2.79 o 
   6  14   6        1.52       -1.46      2.11 o 
  -5  15   6       13.39       10.09      2.54 o 
  -4  15   6       50.51       41.53      2.61 o 
  -3  15   6       16.26       22.40      1.64 o 
  -2  15   6       16.71       10.16      1.12 o 
  -1  15   6       29.26       27.21      2.59 o 
   0  15   6       27.90       16.68      1.86 o 
   1  15   6       29.82       23.71      1.52 o 
   2  15   6       16.65        8.74      1.10 o 
   3  15   6       14.83       16.01      1.95 o 
   4  15   6       50.71       42.66      2.18 o 
   5  15   6       13.60       11.89      2.80 o 
  -4  16   6      250.30      236.50      9.50 o 
  -3  16   6        9.97        3.84      1.19 o 
  -2  16   6       27.08       29.08      1.49 o 
  -1  16   6        6.89        3.75      0.87 o 
   0  16   6       63.06       68.93      2.68 o 
   1  16   6        7.38        6.44      1.43 o 
   2  16   6       26.76       32.54      1.53 o 
   3  16   6        9.94        4.58      1.05 o 
   4  16   6      249.64      225.99      5.21 o 
  -2  17   6       49.16       45.93      2.14 o 
  -1  17   6        2.39        0.80      0.92 o 
   0  17   6        1.16        0.39      0.94 o 
   1  17   6        2.44        2.01      0.97 o 
   2  17   6       49.18       44.66      3.79 o 
   1   0   7      375.75      339.85      5.09 o 
   2   0   7       14.20        5.78      1.04 o 
   3   0   7      114.69       77.52      2.20 o 
   4   0   7      330.18      254.45      7.14 o 
   5   0   7      211.80      202.70      5.91 o 
   6   0   7       15.39        9.43      1.69 o 
   7   0   7       42.00       36.86      3.37 o 
   8   0   7       54.81       41.72      2.23 o 
   9   0   7       41.35       53.78      6.83 o 
  10   0   7        1.00        2.57      1.12 o 
 -10   1   7        0.53        0.41      1.06 o 
  -9   1   7        1.66       -0.81      1.10 o 
  -8   1   7      437.74      439.17      7.47 o 
  -7   1   7       13.33       19.25      2.70 o 
  -6   1   7      974.37     1114.57     18.04 o 
  -5   1   7      104.44       65.59      4.76 o 
  -4   1   7     1698.88     1742.32     29.45 o 
  -3   1   7      151.72      184.76     16.46 o 
  -2   1   7     1258.71     1273.41     14.97 o 
  -1   1   7     1094.86     1023.71     12.01 o 
   0   1   7      758.17      608.94      8.53 o 
   1   1   7     1098.90     1015.81     13.63 o 
   2   1   7     1256.12     1286.68     16.45 o 
   3   1   7      151.49      198.59      4.12 o 
   4   1   7     1703.62     1757.86     26.35 o 
   5   1   7      101.78       60.94      5.41 o 
   6   1   7      972.46     1116.70     15.50 o 
   7   1   7       13.60       24.70      2.34 o 
   8   1   7      439.14      464.76      8.65 o 
   9   1   7        1.53        1.88      2.06 o 
  10   1   7        0.71        1.92      1.65 o 
 -10   2   7       66.11       60.40      2.66 o 
  -9   2   7       54.99       46.18      2.85 o 
  -8   2   7       17.11       13.41      1.53 o 
  -7   2   7       63.12       67.47     16.75 o 
  -6   2   7      860.47      887.99     16.61 o 
  -5   2   7     1091.09     1085.85     27.21 o 
  -4   2   7       75.04      134.23     32.17 o 
  -3   2   7      582.58      399.24     13.21 o 
  -2   2   7      456.67      412.63     11.61 o 
  -1   2   7      406.71      363.96      5.72 o 
   0   2   7     1307.41     1261.04     14.50 o 
   1   2   7      409.00      367.67      5.47 o 
   2   2   7      454.31      430.18      6.87 o 
   3   2   7      574.72      402.59      6.77 o 
   4   2   7       76.13      119.15      4.25 o 
   5   2   7     1092.34     1128.14     19.02 o 
   6   2   7      860.89      890.04     11.78 o 
   7   2   7       62.69       68.46      3.42 o 
   8   2   7       17.14       14.03      4.27 o 
   9   2   7       54.89       50.04      9.61 o 
 -10   3   7      104.86       99.55      7.09 o 
  -9   3   7       23.70       21.76      2.10 o 
  -8   3   7       63.71       58.04      2.68 o 
  -7   3   7       70.84       57.42      4.35 o 
  -6   3   7        5.39        0.60      1.63 o 
  -5   3   7       42.66       26.74      5.17 o 
  -4   3   7     1185.98     1319.56     42.32 o 
  -3   3   7      495.37      563.81     23.74 o 
  -2   3   7      131.11      120.11      3.66 o 
  -1   3   7     1916.45     1986.51     27.32 o 
   0   3   7      149.62      108.14      2.99 o 
   1   3   7     1920.18     1973.19     24.36 o 
   2   3   7      125.55      110.93      3.09 o 
   3   3   7      494.70      537.37      9.68 o 
   4   3   7     1184.47     1361.32     21.61 o 
   5   3   7       43.87       37.11      3.06 o 
   6   3   7        5.45        3.44      1.10 o 
   7   3   7       69.48       59.01      8.57 o 
   8   3   7       63.42       56.65      2.77 o 
   9   3   7       24.07       24.46      2.33 o 
 -10   4   7      208.72      177.66      4.58 o 
  -9   4   7        8.22       10.90      1.46 o 
  -8   4   7      117.79      113.99      3.49 o 
  -7   4   7      454.68      415.71     14.27 o 
  -6   4   7      835.67      858.30     37.34 o 
  -5   4   7      539.30      560.11     22.70 o 
  -4   4   7      361.65      382.28     17.07 o 
  -3   4   7      884.05      989.16     34.96 o 
  -2   4   7      420.31      318.86      7.09 o 
  -1   4   7     2735.58     2845.33     44.10 o 
   0   4   7     1830.30     1829.93     24.87 o 
   1   4   7     2738.22     2858.84     34.41 o 
   2   4   7      411.27      319.60      6.71 o 
   3   4   7      890.07      992.41     15.87 o 
   4   4   7      359.27      406.18      9.03 o 
   5   4   7      537.77      553.74      9.74 o 
   6   4   7      835.02      851.82     11.57 o 
   7   4   7      457.82      442.20     11.28 o 
   8   4   7      120.93      119.33      3.63 o 
   9   4   7        8.92        9.29      1.98 o 
  10   4   7      208.55      166.59      7.01 o 
 -10   5   7       49.63       49.94      2.43 o 
  -9   5   7       20.91       21.10      2.30 o 
  -8   5   7      535.07      546.56      8.85 o 
  -7   5   7       78.70       79.20      3.72 o 
  -6   5   7      111.83      117.10      5.37 o 
  -5   5   7      272.24      223.01     13.17 o 
  -4   5   7      732.98      696.16     19.46 o 
  -3   5   7      165.64      162.93      7.33 o 
  -2   5   7      969.47     1106.75     24.44 o 
  -1   5   7       18.12       23.30      2.18 o 
   0   5   7      377.36      318.60      6.28 o 
   1   5   7       18.63       23.89      1.95 o 
   2   5   7      968.98     1132.89     20.48 o 
   3   5   7      165.71      171.42      4.45 o 
   4   5   7      730.35      705.08     13.58 o 
   5   5   7      274.26      229.67      5.73 o 
   6   5   7      111.11      115.83      5.39 o 
   7   5   7       77.73       85.50      4.87 o 
   8   5   7      531.49      567.40     11.67 o 
   9   5   7       20.12       18.84      2.34 o 
  10   5   7       50.32       45.59      3.93 o 
 -10   6   7        4.38        3.72      1.12 o 
  -9   6   7      133.00      138.34      3.69 o 
  -8   6   7       18.82       16.31      2.30 o 
  -7   6   7       27.05       20.11      1.81 o 
  -6   6   7       60.79       74.75      4.65 o 
  -5   6   7       19.94       25.37      2.85 o 
  -4   6   7      100.05      102.61      6.71 o 
  -3   6   7     1471.58     1431.10     33.12 o 
  -2   6   7       50.20       29.84      2.56 o 
  -1   6   7     1650.80     1711.13     28.58 o 
   0   6   7       13.68       10.37      2.08 o 
   1   6   7     1647.76     1725.18     28.52 o 
   2   6   7       50.28       30.89      2.65 o 
   3   6   7     1472.15     1444.72     22.95 o 
   4   6   7      100.23       91.77      2.96 o 
   5   6   7       20.32       21.20      2.63 o 
   6   6   7       60.86       80.77      5.40 o 
   7   6   7       25.70       20.72      2.67 o 
   8   6   7       19.13       12.96      2.21 o 
   9   6   7      133.98      140.07      5.32 o 
  10   6   7        3.99        0.16      1.69 o 
 -10   7   7       10.43        9.06      1.56 o 
  -9   7   7       64.40       63.93      2.48 o 
  -8   7   7      467.34      447.60      7.97 o 
  -7   7   7       50.52       54.60      2.67 o 
  -6   7   7       42.64       40.47      2.92 o 
  -5   7   7      614.54      654.91     13.70 o 
  -4   7   7      738.01      765.05     21.69 o 
  -3   7   7       12.24       14.08      3.20 o 
  -2   7   7      642.03      710.78     16.65 o 
  -1   7   7      916.74      974.64     18.60 o 
   0   7   7      119.26       77.86     13.39 o 
   1   7   7      914.21      983.68     15.93 o 
   2   7   7      643.06      705.78     14.65 o 
   3   7   7       12.74       22.23      3.44 o 
   4   7   7      739.41      772.67     15.07 o 
   5   7   7      610.68      639.43     10.45 o 
   6   7   7       43.34       40.87      3.17 o 
   7   7   7       52.53       64.74      4.00 o 
   8   7   7      469.58      446.19      9.93 o 
   9   7   7       63.35       60.03      3.72 o 
  10   7   7       10.19        4.56      1.78 o 
  -9   8   7       70.21       78.56      2.57 o 
  -8   8   7       71.42       51.23      2.39 o 
  -7   8   7       41.55       57.14      2.68 o 
  -6   8   7      367.61      373.40      6.75 o 
  -5   8   7       88.68       85.00      4.95 o 
  -4   8   7      122.62      121.02      9.98 o 
  -3   8   7     1155.37     1204.06     29.58 o 
  -2   8   7      162.16      165.09      5.70 o 
  -1   8   7      350.39      391.92     12.37 o 
   0   8   7      195.46      258.05      7.84 o 
   1   8   7      353.82      393.30     10.43 o 
   2   8   7      161.30      166.74      6.10 o 
   3   8   7     1153.58     1170.50     18.40 o 
   4   8   7      121.26      118.82      3.25 o 
   5   8   7       88.66       81.33      3.90 o 
   6   8   7      365.36      363.57      5.92 o 
   7   8   7       41.71       54.75      3.74 o 
   8   8   7       71.30       51.43      4.05 o 
   9   8   7       70.81       75.50      3.76 o 
  -9   9   7       51.35       60.06      2.13 o 
  -8   9   7       53.19       49.93      2.39 o 
  -7   9   7        6.49        6.13      1.24 o 
  -6   9   7       74.51       73.32      3.87 o 
  -5   9   7      153.23      129.00      6.89 o 
  -4   9   7       38.08       38.39      6.54 o 
  -3   9   7       37.07       38.21      4.93 o 
  -2   9   7        4.10        5.25      2.04 o 
  -1   9   7      180.89      148.34      7.25 o 
   0   9   7        0.39        0.62      1.67 o 
   1   9   7      179.16      149.15      7.83 o 
   2   9   7        4.83        9.03      1.60 o 
   3   9   7       37.22       37.27      2.74 o 
   4   9   7       35.52       41.23      2.80 o 
   5   9   7      154.85      129.90      4.97 o 
   6   9   7       74.58       79.83      2.95 o 
   7   9   7        7.59        9.68      2.05 o 
   8   9   7       53.57       55.31      3.69 o 
   9   9   7       50.89       62.64      4.32 o 
  -8  10   7        0.23       -0.05      1.31 o 
  -7  10   7       49.32       45.72      3.20 o 
  -6  10   7      159.25      142.81     20.08 o 
  -5  10   7      267.53      269.48      6.81 o 
  -4  10   7        4.66        4.89      2.09 o 
  -1  10   7      804.80      787.95     19.99 o 
   0  10   7      247.41      307.73      8.12 o 
   1  10   7      805.31      792.50     15.26 o 
   2  10   7      192.98      200.87      6.40 o 
   3  10   7       51.68       48.36      3.78 o 
   4  10   7        4.70       10.73      1.70 o 
   5  10   7      268.31      270.38      4.93 o 
   6  10   7      159.71      141.32      4.47 o 
   7  10   7       49.62       47.80      3.27 o 
   8  10   7        0.24        2.58      1.58 o 
  -8  11   7       10.03       11.86      2.47 o 
  -7  11   7      235.02      259.82      6.88 o 
  -6  11   7       39.29       38.81      4.57 o 
  -5  11   7       35.14       65.05      5.89 o 
  -4  11   7        5.58        4.77      1.87 o 
  -3  11   7        3.73        0.88      2.38 o 
  -1  11   7      533.51      530.79     12.63 o 
   0  11   7        4.99        6.41      4.04 o 
   1  11   7      534.22      536.13     13.33 o 
   2  11   7        7.63        5.63      2.21 o 
   3  11   7        3.59        4.23      3.81 o 
   4  11   7        5.60        4.21      2.02 o 
   5  11   7       35.20       59.15      3.76 o 
   6  11   7       38.95       34.97      3.89 o 
   7  11   7      235.15      254.72      7.38 o 
   8  11   7        9.80       10.76      2.34 o 
  -7  12   7       15.91       20.38      2.11 o 
  -6  12   7       97.28       86.61      5.77 o 
  -5  12   7        4.45        0.97      2.22 o 
  -4  12   7        5.86       10.72      3.11 o 
  -3  12   7      249.24      245.51      5.19 o 
  -2  12   7       63.54       56.03      2.67 o 
  -1  12   7       54.05       36.19      4.31 o 
   0  12   7        0.75       -0.64      1.57 o 
   1  12   7       54.07       42.87      6.73 o 
   2  12   7       64.83       65.48      3.36 o 
   3  12   7      250.90      252.06      5.98 o 
   4  12   7        5.66       11.43      2.79 o 
   5  12   7        4.55        1.37      2.41 o 
   6  12   7       98.25       85.05      6.51 o 
   7  12   7       15.92       18.54      3.32 o 
  -7  13   7        1.79        1.79      1.85 o 
  -6  13   7        3.60       -0.10      1.98 o 
  -5  13   7       12.56        9.94      2.80 o 
  -4  13   7      120.69       98.87      6.95 o 
  -3  13   7       10.97        5.98      1.44 o 
  -2  13   7        4.93        3.53      1.02 o 
  -1  13   7       23.92       19.62      1.97 o 
   0  13   7       85.83       66.77      3.54 o 
   1  13   7       23.99       21.06      2.66 o 
   2  13   7        5.10        3.64      1.10 o 
   3  13   7       11.10        8.54      1.42 o 
   4  13   7      122.16      105.80     10.60 o 
   5  13   7       13.03       11.39      2.82 o 
   6  13   7        3.83        0.55      2.38 o 
   7  13   7        1.64        3.86      1.82 o 
  -6  14   7        0.07        1.59      1.85 o 
  -5  14   7        5.90        7.16      2.40 o 
  -4  14   7       22.83       18.80      3.38 o 
  -3  14   7        7.64        8.98      1.04 o 
  -2  14   7       16.84       14.91      1.31 o 
  -1  14   7        6.05        6.93      1.16 o 
   0  14   7       17.25       13.41      2.97 o 
   1  14   7        6.12        7.26      1.17 o 
   2  14   7       16.67       11.48      1.26 o 
   3  14   7        7.43        7.42      1.05 o 
   4  14   7       23.06       24.73      3.45 o 
   5  14   7        5.96        8.58      2.81 o 
  -5  15   7       56.19       61.98      4.42 o 
  -4  15   7      116.16      116.36      3.92 o 
  -3  15   7       72.72       81.73      3.47 o 
  -2  15   7      211.05      228.59      4.02 o 
  -1  15   7       14.98        9.65      1.16 o 
   0  15   7        4.51        2.75      0.83 o 
   1  15   7       14.91       10.37      1.47 o 
   2  15   7      212.21      227.61      4.27 o 
   3  15   7       72.56       86.87      3.35 o 
   4  15   7      116.39      110.43      3.12 o 
   5  15   7       56.36       61.90      3.39 o 
  -4  16   7       23.84       30.95      1.92 o 
  -3  16   7       13.89       15.59      2.01 o 
  -2  16   7       12.58        9.83      1.50 o 
  -1  16   7       21.59       18.86      1.07 o 
   0  16   7        6.81       11.50      1.32 o 
   1  16   7       21.41       16.83      1.78 o 
   2  16   7       13.17        9.13      0.94 o 
   3  16   7       13.32       14.35      1.28 o 
   4  16   7       23.50       30.92      1.83 o 
  -1  17   7        4.10        3.29      1.81 o 
   0  17   7       17.60       11.87      1.29 o 
   1  17   7        4.31        5.94      1.07 o 
   0   0   8     9093.59     9373.84    137.26 o 
   1   0   8     9118.75    10005.86    111.92 o 
   2   0   8     4144.94     4514.07     52.72 o 
   3   0   8     1424.28     1426.04     18.35 o 
   4   0   8      235.46      229.93      6.04 o 
   5   0   8     2830.99     2739.53     39.93 o 
   6   0   8       14.02       22.19      2.21 o 
   7   0   8      220.01      236.99      8.87 o 
   8   0   8       79.08       66.92      2.56 o 
   9   0   8      144.30      150.19      4.14 o 
  10   0   8       69.91       92.06      3.01 o 
 -10   1   8       26.52       27.32      1.88 o 
  -9   1   8       24.25       25.19      1.72 o 
  -8   1   8        3.39        1.96      1.19 o 
  -7   1   8      221.66      222.65      9.48 o 
  -6   1   8       78.37      105.74      4.30 o 
  -5   1   8      306.81      308.37      9.64 o 
  -4   1   8      939.89     1034.24     16.92 o 
  -3   1   8       53.45       56.83      2.81 o 
  -2   1   8      879.61      976.63     14.40 o 
  -1   1   8      954.99     1082.96     13.94 o 
   0   1   8       29.87       28.87      2.25 o 
   1   1   8      956.21     1071.21     12.95 o 
   2   1   8      881.51      984.40     13.35 o 
   3   1   8       52.33       53.35      2.23 o 
   4   1   8      939.60     1012.26     25.31 o 
   5   1   8      305.86      313.78      7.87 o 
   6   1   8       78.93      107.04      5.75 o 
   7   1   8      221.20      215.95      5.90 o 
   8   1   8        3.81        3.02      1.08 o 
   9   1   8       24.73       25.14      1.91 o 
  10   1   8       27.26       30.94      2.81 o 
 -10   2   8       58.67       71.70      4.84 o 
  -9   2   8       77.50       81.16      2.70 o 
  -8   2   8        7.16        7.78      1.30 o 
  -7   2   8      208.73      201.05      8.78 o 
  -6   2   8      132.67      126.28      4.99 o 
  -5   2   8      420.17      442.52     20.43 o 
  -4   2   8      249.99      247.94     14.39 o 
  -3   2   8      494.75      516.74     21.55 o 
  -2   2   8     2180.06     2348.10     28.39 o 
  -1   2   8      309.10      291.18      5.02 o 
   0   2   8      126.91      101.56      2.71 o 
   1   2   8      300.89      284.45      4.75 o 
   2   2   8     2187.27     2352.07     28.82 o 
   3   2   8      496.69      503.77      8.20 o 
   4   2   8      250.61      253.89     12.86 o 
   5   2   8      418.11      432.16     10.22 o 
   6   2   8      132.50      126.07      3.47 o 
   7   2   8      210.69      200.74      5.69 o 
   8   2   8        6.44        8.78      1.46 o 
   9   2   8       76.84       79.34      4.14 o 
 -10   3   8        2.03        4.19      1.16 o 
  -9   3   8        5.84        5.13      1.17 o 
  -8   3   8       42.09       46.01      2.38 o 
  -7   3   8      397.39      437.12      9.06 o 
  -6   3   8       21.35       32.95     17.43 o 
  -5   3   8      225.46      228.09     13.14 o 
  -4   3   8      145.27      171.79     10.68 o 
  -3   3   8     1045.68     1095.32     30.41 o 
  -2   3   8      371.90      410.68     10.09 o 
  -1   3   8       80.97       93.02      2.97 o 
   0   3   8      233.19      193.30      4.38 o 
   1   3   8       82.01       95.69      2.78 o 
   2   3   8      376.50      411.05      7.03 o 
   3   3   8     1035.83     1099.17     17.16 o 
   4   3   8      147.38      173.19      5.39 o 
   5   3   8      223.06      204.39      5.21 o 
   6   3   8       21.16       25.17      1.84 o 
   7   3   8      398.14      431.94      8.27 o 
   8   3   8       40.69       43.13      2.15 o 
   9   3   8        5.96        2.93      2.45 o 
 -10   4   8       10.72       14.32      1.85 o 
  -9   4   8       26.23       28.06      1.85 o 
  -8   4   8        6.05        3.14      1.34 o 
  -7   4   8       38.73       38.76      2.85 o 
  -6   4   8      418.80      414.57     11.09 o 
  -5   4   8      114.65      124.65      9.84 o 
  -4   4   8       45.43       44.34      6.46 o 
  -3   4   8     2219.34     2274.77     49.49 o 
  -2   4   8      229.14      244.14      6.15 o 
  -1   4   8     1215.73     1376.46     23.11 o 
   0   4   8     1168.11     1327.19     18.95 o 
   1   4   8     1224.50     1373.64     19.83 o 
   2   4   8      229.84      239.96      5.12 o 
   3   4   8     2219.51     2400.27     30.35 o 
   4   4   8       45.31       39.33      3.03 o 
   5   4   8      114.69      117.91      4.26 o 
   6   4   8      419.26      418.77      7.82 o 
   7   4   8       38.68       36.13      2.16 o 
   8   4   8        5.96        3.94      1.86 o 
   9   4   8       26.91       27.15      2.67 o 
 -10   5   8       14.97        8.73      1.28 o 
  -9   5   8      138.00      111.00      3.26 o 
  -8   5   8      206.45      189.66      4.41 o 
  -7   5   8       36.65       29.73      2.10 o 
  -6   5   8       17.96       15.65      2.61 o 
  -5   5   8       24.90       25.34      5.53 o 
  -4   5   8     1557.81     1595.22     50.51 o 
  -3   5   8      169.16      136.68      9.03 o 
  -2   5   8      593.28      763.64     14.31 o 
  -1   5   8        8.01        4.16      1.37 o 
   0   5   8       88.37       83.06      2.98 o 
   1   5   8        8.03        6.01      1.25 o 
   2   5   8      591.98      752.96     15.10 o 
   3   5   8      167.07      145.60      4.80 o 
   4   5   8     1560.69     1635.29     20.75 o 
   5   5   8       23.20       25.68      2.32 o 
   6   5   8       17.67       11.54      3.57 o 
   7   5   8       36.03       29.22      2.10 o 
   8   5   8      205.84      202.06      8.45 o 
   9   5   8      137.57      109.17      5.56 o 
  10   5   8       15.03        7.53      2.18 o 
 -10   6   8       76.30       88.42      3.70 o 
  -9   6   8       23.99       28.62      1.86 o 
  -8   6   8      232.91      225.21      4.78 o 
  -7   6   8       25.63       24.57      1.88 o 
  -6   6   8      294.54      285.03      6.90 o 
  -5   6   8      472.45      468.06     15.16 o 
  -4   6   8      643.88      697.42     20.35 o 
  -3   6   8       99.39      101.15      6.07 o 
  -2   6   8       32.59       30.40      2.66 o 
  -1   6   8      497.25      439.00     11.85 o 
   0   6   8     1768.27     2087.80     34.48 o 
   1   6   8      495.68      454.62      8.71 o 
   2   6   8       30.30       23.66      2.49 o 
   3   6   8      101.22       94.98      3.64 o 
   4   6   8      645.42      729.99     10.43 o 
   5   6   8      471.33      469.10     17.48 o 
   6   6   8      294.22      277.48      8.32 o 
   7   6   8       26.06       28.90      2.23 o 
   8   6   8      234.31      218.27      6.61 o 
   9   6   8       23.95       25.21      3.37 o 
  10   6   8       76.71       84.63      4.64 o 
  -9   7   8      158.76      143.64      3.54 o 
  -8   7   8       64.44       54.16      2.57 o 
  -7   7   8      120.69      129.14      3.60 o 
  -6   7   8       80.40       69.48      3.72 o 
  -5   7   8        9.53       10.29      2.31 o 
  -4   7   8      202.76      181.29      9.11 o 
  -3   7   8       39.46       49.87      5.20 o 
  -2   7   8       89.02       87.80      4.20 o 
  -1   7   8      424.62      402.92      8.47 o 
   0   7   8      209.00      208.30      8.30 o 
   1   7   8      427.63      414.42      8.64 o 
   2   7   8       89.23      102.46      9.27 o 
   3   7   8       39.93       51.01      3.09 o 
   4   7   8      205.21      171.72      3.75 o 
   5   7   8        9.78       10.64      2.23 o 
   6   7   8       78.33       76.32      3.39 o 
   7   7   8      119.37      129.03      5.45 o 
   8   7   8       64.33       58.41      3.78 o 
   9   7   8      159.45      145.44      5.19 o 
  -9   8   8       43.74       52.53      2.09 o 
  -8   8   8       11.20       10.98      1.35 o 
  -7   8   8      117.10      115.00      3.36 o 
  -6   8   8     1958.25     2019.79     40.31 o 
  -5   8   8       14.53       13.55      1.95 o 
  -4   8   8       13.33       11.43      4.08 o 
  -3   8   8      183.73      164.68     17.23 o 
  -2   8   8      237.50      242.32      8.29 o 
  -1   8   8      112.18      111.83      6.10 o 
   0   8   8      931.75      959.59     32.43 o 
   1   8   8      112.23      114.52      6.89 o 
   2   8   8      235.71      246.17      7.69 o 
   3   8   8      183.87      163.68      4.16 o 
   4   8   8       13.05       11.16      1.75 o 
   5   8   8       15.06        9.62      1.43 o 
   6   8   8     1958.55     1970.26     23.79 o 
   7   8   8      116.67      117.73      3.79 o 
   8   8   8       10.99        8.91      2.09 o 
   9   8   8       43.62       45.97      4.77 o 
  -9   9   8        3.97        5.86      1.43 o 
  -8   9   8       71.47       82.21      2.71 o 
  -7   9   8       95.02       81.49      3.59 o 
  -6   9   8       23.70       20.69      2.24 o 
  -5   9   8       15.61       20.25      3.04 o 
  -4   9   8      518.92      547.55     23.24 o 
  -3   9   8       35.73       28.66      5.72 o 
  -2   9   8      396.81      422.13     15.58 o 
  -1   9   8      108.24      106.17      6.54 o 
   0   9   8        4.13        5.94      1.51 o 
   1   9   8      108.67      114.26      5.06 o 
   2   9   8      399.06      417.18      8.64 o 
   3   9   8       35.84       21.41      5.04 o 
   4   9   8      519.77      555.36     10.11 o 
   5   9   8       15.74       22.14      1.71 o 
   6   9   8       23.98       15.43      1.61 o 
   7   9   8       96.29       75.09      3.16 o 
   8   9   8       72.17       75.52      4.12 o 
   9   9   8        3.62        3.81      1.99 o 
  -8  10   8        6.81        5.00      1.66 o 
  -7  10   8       54.14       55.46      3.43 o 
  -6  10   8       57.30       37.64      4.61 o 
  -5  10   8       22.42       18.60      2.95 o 
  -4  10   8      135.92      151.73      7.77 o 
   0  10   8       94.95       84.53     14.20 o 
   1  10   8       46.64       63.31      5.37 o 
   2  10   8       84.18       73.99      8.57 o 
   3  10   8      447.73      443.21     10.21 o 
   4  10   8      137.52      156.77      4.53 o 
   5  10   8       22.18       19.08      1.72 o 
   6  10   8       57.41       36.86      2.16 o 
   7  10   8       53.46       48.35      3.29 o 
   8  10   8        6.73        4.04      1.51 o 
  -8  11   8       33.46       27.69      3.15 o 
  -7  11   8        0.19       -0.83      1.30 o 
  -6  11   8      179.81      174.88      8.26 o 
  -5  11   8      174.46      162.62      8.14 o 
  -4  11   8       43.28       34.49      2.30 o 
  -3  11   8        4.96       12.36      5.31 o 
  -1  11   8      114.62      130.46      6.29 o 
   0  11   8       50.30       53.93      4.60 o 
   1  11   8      113.50      136.96      6.14 o 
   2  11   8       47.79       54.00      7.28 o 
   3  11   8        5.21        9.20      2.41 o 
   4  11   8       42.21       34.49      2.95 o 
   5  11   8      172.45      145.99      5.37 o 
   6  11   8      180.05      172.08      4.67 o 
   7  11   8        0.19       -0.53      1.25 o 
   8  11   8       33.47       30.03      3.19 o 
  -7  12   8        0.90       -0.68      1.77 o 
  -6  12   8       12.90       15.09      3.10 o 
  -5  12   8      122.55      118.35      6.77 o 
  -4  12   8      354.44      339.09     12.51 o 
  -3  12   8      229.27      218.10      6.02 o 
  -2  12   8      553.90      514.37     10.34 o 
  -1  12   8        9.90       12.19      4.40 o 
   0  12   8       25.94       29.14      1.61 o 
   1  12   8        9.47        9.30      1.00 o 
   2  12   8      556.37      519.32      8.52 o 
   3  12   8      229.60      220.96     11.69 o 
   4  12   8      355.56      335.23     10.84 o 
   5  12   8      122.66      112.15      4.62 o 
   6  12   8       13.30       16.43      2.86 o 
   7  12   8        0.93       -1.22      1.36 o 
  -6  13   8       19.09       26.31      3.38 o 
  -5  13   8       37.97       41.12      4.35 o 
  -4  13   8       97.54       83.38      4.48 o 
  -3  13   8       49.93       61.68      2.76 o 
  -2  13   8       12.01       14.40      2.13 o 
  -1  13   8       46.92       37.47      2.15 o 
   0  13   8        1.39        3.07      1.05 o 
   1  13   8       47.20       36.54      2.67 o 
   2  13   8       11.82        8.20      1.44 o 
   3  13   8       49.16       62.15      3.12 o 
   4  13   8       97.09       80.57      7.35 o 
   5  13   8       37.59       31.98      4.38 o 
   6  13   8       19.18       17.53      3.39 o 
  -6  14   8        3.61        8.57      2.23 o 
  -5  14   8        0.33       -0.22      1.95 o 
  -4  14   8       78.89       60.35      3.18 o 
  -3  14   8      106.35      107.01      2.63 o 
  -2  14   8        2.40        3.33      1.05 o 
  -1  14   8       22.48       32.22      1.88 o 
   0  14   8       11.28        7.39      1.13 o 
   1  14   8       22.77       32.53      1.73 o 
   2  14   8        2.41        3.57      1.00 o 
   3  14   8      106.58      108.58      8.77 o 
   4  14   8       78.37       55.08      4.60 o 
   5  14   8        0.26       -1.55      2.17 o 
  -5  15   8       11.87       13.86      1.49 o 
  -4  15   8       18.28       11.42      2.28 o 
  -3  15   8        5.28        5.20      1.13 o 
  -2  15   8       52.21       59.63      2.28 o 
  -1  15   8       37.94       29.32      1.65 o 
   0  15   8        0.80       -0.39      0.70 o 
   1  15   8       37.46       29.14      2.22 o 
   2  15   8       51.96       58.64      2.70 o 
   3  15   8        5.65        4.56      1.08 o 
   4  15   8       18.26       12.30      1.56 o 
   5  15   8       11.89       11.73      1.76 o 
  -3  16   8      146.98      167.34      4.86 o 
  -2  16   8       63.88       55.43      1.98 o 
  -1  16   8       40.21       41.41      1.95 o 
   0  16   8        8.12       15.24      1.39 o 
   1  16   8       40.18       44.42      5.11 o 
   2  16   8       64.33       52.99      4.54 o 
   3  16   8      146.74      149.60      6.36 o 
   0  17   8       11.58        6.24      1.15 o 
   1   0   9       60.41       64.19      2.56 o 
   2   0   9      779.14      711.63     10.38 o 
   3   0   9       88.02       71.27      6.10 o 
   4   0   9      726.98      685.91     12.72 o 
   5   0   9       38.98       24.26      2.53 o 
   6   0   9        5.64        5.15      1.91 o 
   7   0   9        3.10        0.80      2.03 o 
   8   0   9       23.83       21.20      1.66 o 
   9   0   9       36.42       31.18      1.80 o 
  10   0   9        8.51       10.37      1.29 o 
 -10   1   9       19.43       21.53      1.65 o 
  -9   1   9       42.41       42.94      2.09 o 
  -8   1   9        9.04        8.02      1.26 o 
  -7   1   9       55.10       53.34      3.96 o 
  -6   1   9        4.33        8.04      3.37 o 
  -5   1   9      893.73      884.42     19.53 o 
  -4   1   9      370.82      332.76      8.36 o 
  -3   1   9       56.43       41.73      2.34 o 
  -2   1   9     1690.65     1745.57     23.92 o 
  -1   1   9      947.84      992.01     14.62 o 
   0   1   9     1029.66      876.25     12.73 o 
   1   1   9      949.94      990.73     14.72 o 
   2   1   9     1692.59     1724.13     21.96 o 
   3   1   9       54.21       41.14      2.78 o 
   4   1   9      371.52      335.85      9.12 o 
   5   1   9      894.16      870.74     13.38 o 
   6   1   9        3.91        5.35      1.45 o 
   7   1   9       54.33       57.33      2.71 o 
   8   1   9        8.58        9.83      1.31 o 
   9   1   9       42.86       45.45      2.07 o 
 -10   2   9       59.97       55.88      2.45 o 
  -9   2   9       92.08       80.21      2.61 o 
  -8   2   9      255.40      234.76      4.89 o 
  -7   2   9       40.76       49.33      3.05 o 
  -6   2   9      383.92      399.62     10.61 o 
  -5   2   9      676.77      729.71     20.54 o 
  -4   2   9      424.17      422.57     10.13 o 
  -3   2   9     2154.78     2232.75     30.59 o 
  -2   2   9     5779.07     6335.30     79.77 o 
  -1   2   9      521.94      503.87      7.80 o 
   0   2   9     4441.77     4942.20     56.79 o 
   1   2   9      525.83      518.07      8.02 o 
   2   2   9     5790.30     6269.27     73.09 o 
   3   2   9     2149.63     2196.43     25.56 o 
   4   2   9      421.22      422.33      9.27 o 
   5   2   9      678.25      700.73     11.57 o 
   6   2   9      383.87      395.80     10.77 o 
   7   2   9       40.43       47.17      2.54 o 
   8   2   9      257.05      233.14      4.27 o 
   9   2   9       92.19       84.06      3.18 o 
 -10   3   9       97.19      111.54      3.33 o 
  -9   3   9       65.66       72.84      2.51 o 
  -8   3   9      130.43      160.39      3.96 o 
  -7   3   9      221.57      209.41      4.65 o 
  -6   3   9       58.48       66.87      4.19 o 
  -5   3   9      143.90      135.28      4.89 o 
  -4   3   9     1043.35     1043.06     34.72 o 
  -3   3   9      150.35      146.93      6.35 o 
  -2   3   9       23.22       17.86      1.71 o 
  -1   3   9     1178.35     1227.93     17.70 o 
   0   3   9       34.34       19.48      1.68 o 
   1   3   9     1185.48     1230.15     18.02 o 
   2   3   9       22.21       21.07      2.01 o 
   3   3   9      148.38      140.03      3.58 o 
   4   3   9     1046.10      997.78     17.38 o 
   5   3   9      145.07      139.18      4.03 o 
   6   3   9       58.27       64.47      2.92 o 
   7   3   9      224.21      216.19      4.88 o 
   8   3   9      131.47      168.37      4.80 o 
   9   3   9       65.52       78.17      6.54 o 
 -10   4   9       81.98       86.56      3.66 o 
  -9   4   9       67.11       81.26      2.73 o 
  -8   4   9      115.46      108.67      4.35 o 
  -7   4   9       17.35       19.91      1.73 o 
  -6   4   9      100.50       88.68      5.13 o 
  -5   4   9      495.26      511.35     12.32 o 
  -4   4   9      264.57      261.63     13.90 o 
  -3   4   9      207.38      228.93     12.22 o 
  -2   4   9      678.82      740.31     14.00 o 
  -1   4   9      493.10      540.95     11.09 o 
   0   4   9      575.23      673.10     11.08 o 
   1   4   9      492.42      523.25     10.73 o 
   2   4   9      678.04      729.81     11.25 o 
   3   4   9      205.71      231.90      5.38 o 
   4   4   9      260.67      245.73      5.70 o 
   5   4   9      491.43      496.06     11.26 o 
   6   4   9      100.96       99.58      5.84 o 
   7   4   9       17.63       19.57      1.51 o 
   8   4   9      111.81      101.05      5.33 o 
   9   4   9       66.54       76.43      6.88 o 
 -10   5   9       81.89       90.20      2.95 o 
  -9   5   9       18.33       23.11      1.71 o 
  -8   5   9       66.84       66.00      5.14 o 
  -7   5   9       95.48       94.66      3.16 o 
  -6   5   9      337.69      337.47      9.72 o 
  -5   5   9      673.44      614.23     14.52 o 
  -4   5   9      595.48      736.77     26.83 o 
  -3   5   9       15.87       14.45      3.12 o 
  -2   5   9      472.91      490.55     11.42 o 
  -1   5   9      691.41      700.76     17.94 o 
   0   5   9        4.86        1.31      1.02 o 
   1   5   9      684.76      690.45     13.49 o 
   2   5   9      471.80      491.55      8.56 o 
   3   5   9       15.10       17.59      2.12 o 
   4   5   9      595.10      671.23     11.39 o 
   5   5   9      673.98      635.49     11.12 o 
   6   5   9      336.33      327.59     10.22 o 
   7   5   9       95.43       96.58      4.53 o 
   8   5   9       66.69       67.89      3.85 o 
   9   5   9       18.39       19.93      2.59 o 
  10   5   9       80.59       83.76      4.54 o 
  -9   6   9        1.04        1.32      1.60 o 
  -8   6   9       42.88       44.36      2.98 o 
  -7   6   9       44.41       30.86      2.04 o 
  -6   6   9      671.33      656.47     16.04 o 
  -5   6   9       84.89       67.70      4.24 o 
  -4   6   9     1292.85     1446.80     45.55 o 
  -3   6   9      135.05      135.27      7.37 o 
  -2   6   9      271.86      224.79     10.74 o 
  -1   6   9      645.51      592.40     10.84 o 
   0   6   9     1009.30     1062.31     19.95 o 
   1   6   9      640.74      581.49     12.20 o 
   2   6   9      271.80      225.87      6.95 o 
   3   6   9      135.65      129.55      3.80 o 
   4   6   9     1294.96     1388.84     17.66 o 
   5   6   9       84.82       67.50      7.03 o 
   6   6   9      672.14      666.09     11.45 o 
   7   6   9       43.66       30.43      2.31 o 
   8   6   9       42.50       44.02      2.59 o 
   9   6   9        1.09       -1.27      1.58 o 
  -9   7   9        5.80        2.87      0.93 o 
  -8   7   9       31.38       31.46      1.91 o 
  -7   7   9        7.82        5.40      1.22 o 
  -6   7   9       91.90       96.28      4.62 o 
  -5   7   9      368.33      365.51     10.00 o 
  -4   7   9       80.25       76.30      8.72 o 
  -3   7   9      111.17      107.05      7.22 o 
  -2   7   9      509.64      488.13     20.70 o 
  -1   7   9      587.54      575.91     11.00 o 
   0   7   9      328.65      255.72      7.77 o 
   1   7   9      586.39      578.51     14.97 o 
   2   7   9      510.41      467.69     13.98 o 
   3   7   9      110.86      128.27      3.99 o 
   4   7   9       80.86       88.57      3.41 o 
   5   7   9      368.78      346.06      9.43 o 
   6   7   9       90.84       96.12      4.35 o 
   7   7   9        7.68        3.53      1.36 o 
   8   7   9       31.73       31.85      4.73 o 
   9   7   9        5.69        4.91      1.74 o 
  -9   8   9        5.59       11.18      1.35 o 
  -8   8   9      121.32      110.75      3.44 o 
  -7   8   9       27.05       21.86      1.73 o 
  -6   8   9      200.09      157.54      4.99 o 
  -5   8   9      378.14      398.23     11.30 o 
  -4   8   9       27.07       29.24      5.84 o 
  -3   8   9      627.76      641.45     19.40 o 
  -2   8   9       54.36       64.24      4.75 o 
  -1   8   9        6.06        8.39      2.53 o 
   0   8   9      588.95      546.76     42.51 o 
   1   8   9        5.90        3.55      2.53 o 
   2   8   9       53.16       61.42      3.06 o 
   3   8   9      628.91      642.39      9.25 o 
   4   8   9       28.11       31.01      2.49 o 
   5   8   9      380.21      398.48      8.04 o 
   6   8   9      198.69      164.94      4.51 o 
   7   8   9       27.22       20.91      1.98 o 
   8   8   9      121.32      108.75      4.77 o 
   9   8   9        5.45        6.89      2.17 o 
  -8   9   9      102.82       97.47      2.84 o 
  -7   9   9      234.69      215.13      5.67 o 
  -6   9   9       64.50       56.63      3.32 o 
  -5   9   9      328.57      308.04     12.72 o 
  -4   9   9      261.32      239.76      8.07 o 
  -3   9   9      152.36      138.58     10.38 o 
  -1   9   9       47.98       35.79      5.73 o 
   0   9   9       39.73       36.07      2.75 o 
   1   9   9       48.89       39.80      2.99 o 
   2   9   9        7.09        5.24      1.65 o 
   3   9   9      150.66      131.84      5.16 o 
   4   9   9      262.56      227.23      4.89 o 
   5   9   9      327.88      322.05      6.09 o 
   6   9   9       65.67       60.39      3.02 o 
   7   9   9      234.13      220.48      5.08 o 
   8   9   9      101.95      103.28      4.38 o 
  -8  10   9       27.74       26.32      3.31 o 
  -7  10   9       71.73       64.26      3.26 o 
  -6  10   9      222.09      189.14     17.05 o 
  -5  10   9       30.12       25.98      3.28 o 
  -4  10   9       17.70       10.15      1.33 o 
  -3  10   9      266.43      235.41     10.24 o 
   0  10   9        2.26        4.03      1.95 o 
   1  10   9       75.84       64.11      7.70 o 
   2  10   9      145.67      117.52     13.02 o 
   3  10   9      267.09      274.03      6.84 o 
   4  10   9       17.23       14.75      1.66 o 
   5  10   9       30.28       22.35      1.83 o 
   6  10   9      221.14      183.00      4.15 o 
   7  10   9       71.56       59.49      5.89 o 
   8  10   9       28.13       30.34      3.56 o 
  -8  11   9        3.01        3.96      1.83 o 
  -7  11   9       13.66       15.25      2.83 o 
  -6  11   9       33.74       28.22      3.89 o 
  -5  11   9      286.82      299.55     11.65 o 
  -4  11   9      374.77      339.65     12.52 o 
  -3  11   9       74.47       66.24      4.06 o 
  -2  11   9       96.59       98.23      5.64 o 
  -1  11   9       85.71       82.53      5.03 o 
   0  11   9        1.92        1.51      1.87 o 
   1  11   9       85.49       89.50      5.01 o 
   2  11   9       96.84      104.75      4.04 o 
   3  11   9       74.17       60.97      3.19 o 
   4  11   9      377.75      340.09     10.69 o 
   5  11   9      288.01      309.44      7.73 o 
   6  11   9       33.75       26.32      2.77 o 
   7  11   9       13.47       13.75      2.08 o 
  -7  12   9       34.10       33.87      3.52 o 
  -6  12   9       16.33       12.05      2.78 o 
  -5  12   9       27.12       27.29      3.90 o 
  -4  12   9      240.11      237.76     10.04 o 
  -3  12   9      104.63      105.08      3.17 o 
  -2  12   9       61.81       56.20      3.08 o 
  -1  12   9       32.61       43.58      2.26 o 
   0  12   9      106.20      103.20      4.40 o 
   1  12   9       32.77       51.09      3.83 o 
   2  12   9       61.75       62.27      2.59 o 
   3  12   9      104.87       89.94      3.54 o 
   4  12   9      240.69      253.23     13.86 o 
   5  12   9       27.13       28.80      2.71 o 
   6  12   9       16.11       15.00      2.19 o 
   7  12   9       34.75       32.82      3.37 o 
  -6  13   9        9.75       15.86      2.81 o 
  -5  13   9       16.63       10.56      1.73 o 
  -4  13   9       20.29       19.87      2.49 o 
  -3  13   9       17.78       13.27      1.36 o 
  -2  13   9       16.18       13.17      1.39 o 
  -1  13   9       38.21       35.25      2.89 o 
   0  13   9       68.78       69.74      3.02 o 
   1  13   9       38.39       37.42      2.02 o 
   2  13   9       15.75       11.11      1.31 o 
   3  13   9       17.78       13.01      1.19 o 
   4  13   9       20.26       19.41      6.04 o 
   5  13   9       15.85        4.57      2.82 o 
   6  13   9        9.78       15.65      2.17 o 
  -5  14   9       19.10       26.22      3.32 o 
  -4  14   9        2.07        3.27      1.42 o 
  -3  14   9       31.34       21.95      1.27 o 
  -2  14   9       95.02       98.91      2.99 o 
  -1  14   9        8.86        6.76      1.42 o 
   0  14   9       40.92       50.25      3.03 o 
   1  14   9        8.23        6.42      2.42 o 
   2  14   9       94.75       98.36      2.78 o 
   3  14   9       30.73       22.20      2.04 o 
   4  14   9        1.96        2.61      1.45 o 
   5  14   9       18.97       24.07      3.45 o 
  -4  15   9       76.38       71.00      2.89 o 
  -3  15   9       81.34       74.50      2.50 o 
  -2  15   9       78.18       59.26      2.60 o 
  -1  15   9      162.17      172.03      3.62 o 
   0  15   9        7.07        7.64      1.27 o 
   1  15   9      161.12      169.33      4.94 o 
   2  15   9       77.02       60.82      6.07 o 
   3  15   9       81.52       78.21      5.30 o 
   4  15   9       76.50       70.45      3.08 o 
  -3  16   9       61.26       55.71      2.74 o 
  -2  16   9       51.89       59.61      1.85 o 
  -1  16   9       85.38       91.49      2.62 o 
   0  16   9       26.87       34.51      2.30 o 
   1  16   9       86.16       92.37      2.65 o 
   2  16   9       53.23       53.77      4.36 o 
   0   0  10       17.67        8.76      2.00 o 
   1   0  10     9951.96    12097.75    150.70 o 
   2   0  10     3152.13     3761.35     49.15 o 
   3   0  10      298.98      331.59      5.92 o 
   4   0  10      105.65      118.88      4.49 o 
   5   0  10      448.39      445.34      7.03 o 
   6   0  10      290.89      311.27      8.92 o 
   7   0  10      200.33      224.30      4.67 o 
   8   0  10      111.18      130.15      3.47 o 
   9   0  10        1.00       -0.51      0.88 o 
  10   0  10        8.93        9.17      1.19 o 
 -10   1  10      147.63      141.38      3.64 o 
  -9   1  10        5.59        9.61      1.36 o 
  -8   1  10       49.90       57.38      2.73 o 
  -7   1  10      131.08      123.44      3.41 o 
  -6   1  10      203.19      216.82     10.54 o 
  -5   1  10      317.70      305.36      7.67 o 
  -4   1  10      163.61      149.93      6.65 o 
  -3   1  10      234.56      236.86      6.16 o 
  -2   1  10     3468.52     3950.19     51.14 o 
  -1   1  10     1086.50     1148.65     16.99 o 
   0   1  10      244.12      223.54      4.60 o 
   1   1  10     1081.24     1169.32     17.13 o 
   2   1  10     3461.40     3910.76     46.75 o 
   3   1  10      234.59      233.84      4.72 o 
   4   1  10      165.24      145.06      4.97 o 
   5   1  10      317.62      305.97      6.81 o 
   6   1  10      202.83      219.15      5.24 o 
   7   1  10      130.82      114.97      3.00 o 
   8   1  10       50.20       52.30      2.40 o 
   9   1  10        5.42        6.22      1.43 o 
 -10   2  10       43.21       43.07      1.78 o 
  -9   2  10       17.38       17.04      1.71 o 
  -8   2  10      112.60      108.96      3.14 o 
  -7   2  10      335.32      318.20      5.96 o 
  -6   2  10      208.57      203.14      8.47 o 
  -5   2  10       74.65       84.47      3.99 o 
  -4   2  10      166.67      142.49      5.45 o 
  -3   2  10      434.42      512.34      9.10 o 
  -2   2  10       22.77       29.02      2.10 o 
  -1   2  10    11308.93    12768.23    180.88 o 
   0   2  10     4887.89     5592.91     64.29 o 
   1   2  10    11312.08    13125.55    161.68 o 
   2   2  10       21.79       26.74      1.91 o 
   3   2  10      431.19      502.87      8.49 o 
   4   2  10      167.36      130.29      4.78 o 
   5   2  10       75.18       74.06      2.72 o 
   6   2  10      210.21      232.84      5.40 o 
   7   2  10      334.61      322.47      7.79 o 
   8   2  10      109.76      101.93      2.74 o 
   9   2  10       17.91       18.63      2.52 o 
 -10   3  10       44.46       40.69      2.08 o 
  -9   3  10       20.72       23.78      1.70 o 
  -8   3  10      114.58      117.17      3.33 o 
  -7   3  10        7.72        8.20      1.32 o 
  -6   3  10       68.84       69.44      4.31 o 
  -5   3  10       13.32       15.50      2.16 o 
  -4   3  10      144.84      150.07      7.80 o 
  -3   3  10     3248.26     3409.03     45.81 o 
  -2   3  10      422.72      449.03     12.16 o 
  -1   3  10     3650.11     4041.41     52.49 o 
   0   3  10        9.68        6.87      1.18 o 
   1   3  10     3652.69     4027.17     52.79 o 
   2   3  10      424.70      445.39      7.83 o 
   3   3  10     3248.94     3389.65     43.83 o 
   4   3  10      145.29      144.29      4.27 o 
   5   3  10       12.72       10.79      1.33 o 
   6   3  10       68.09       79.18      4.02 o 
   7   3  10        7.78        8.78      1.31 o 
   8   3  10      114.52      116.94      6.32 o 
   9   3  10       20.23       20.76      2.29 o 
 -10   4  10        3.81        3.85      1.29 o 
  -9   4  10      207.67      200.40      4.26 o 
  -8   4  10      112.06      112.05      3.24 o 
  -7   4  10        9.29       11.57      1.44 o 
  -6   4  10       13.08       10.21      2.11 o 
  -5   4  10      154.10      172.57      8.52 o 
  -4   4  10      885.82      895.98     23.83 o 
  -3   4  10      149.30      162.89      4.16 o 
  -2   4  10       78.28       83.21      7.24 o 
  -1   4  10      114.63      113.04      4.44 o 
   0   4  10        0.11        3.65      1.15 o 
   1   4  10      112.05      119.95      3.89 o 
   2   4  10       81.50       74.11      3.52 o 
   3   4  10      149.85      163.23      4.51 o 
   4   4  10      884.79      907.24     13.84 o 
   5   4  10      153.26      169.52      5.19 o 
   6   4  10       12.69       17.18      2.87 o 
   7   4  10        9.66       10.45      1.57 o 
   8   4  10      113.05      115.76      3.80 o 
   9   4  10      206.81      187.42      6.54 o 
  -9   5  10       16.25       21.45      1.55 o 
  -8   5  10      310.63      308.93      9.72 o 
  -7   5  10      348.03      329.10      6.10 o 
  -6   5  10       63.23       73.74      3.64 o 
  -5   5  10      489.60      520.58     12.81 o 
  -4   5  10     1042.77     1046.94     37.20 o 
  -3   5  10      405.33      426.86     18.61 o 
  -2   5  10      163.85      168.35      4.90 o 
  -1   5  10     3974.18     4054.10     63.74 o 
   0   5  10      262.32      223.38      5.57 o 
   1   5  10     3976.69     4168.69     62.29 o 
   2   5  10      164.07      174.81      5.67 o 
   3   5  10      404.32      419.69      8.50 o 
   4   5  10     1048.92     1093.08     14.28 o 
   5   5  10      488.80      526.40     15.76 o 
   6   5  10       64.55       73.63      3.46 o 
   7   5  10      347.34      321.80      6.72 o 
   8   5  10      311.49      309.63      6.33 o 
   9   5  10       16.30       25.76      5.01 o 
  -9   6  10       25.53       23.87      1.55 o 
  -8   6  10      114.45       89.00      3.25 o 
  -7   6  10      231.80      249.34      5.08 o 
  -6   6  10       35.92       30.69      2.01 o 
  -5   6  10      172.75      164.53     11.98 o 
  -4   6  10      624.09      651.54     25.46 o 
  -3   6  10      941.35      923.21     32.65 o 
  -2   6  10       70.22       71.76      4.58 o 
  -1   6  10      801.32      780.97     14.48 o 
   0   6  10      759.84      855.49     17.20 o 
   1   6  10      803.14      824.79     16.77 o 
   2   6  10       70.63       66.92      3.76 o 
   3   6  10      939.25      937.09     13.74 o 
   4   6  10      625.35      621.29     10.05 o 
   5   6  10      173.81      177.44      6.36 o 
   6   6  10       36.64       34.26      2.25 o 
   7   6  10      231.13      251.95      5.71 o 
   8   6  10      114.19       83.83      3.25 o 
   9   6  10       25.43       26.08      3.98 o 
  -9   7  10       18.78       17.19      1.60 o 
  -8   7  10       14.89       12.28      1.38 o 
  -7   7  10       37.76       34.18      2.63 o 
  -6   7  10      147.62      154.18      3.87 o 
  -5   7  10      315.90      321.43      9.86 o 
  -4   7  10      847.74      866.53     31.68 o 
  -3   7  10      524.36      545.69     49.89 o 
  -2   7  10       46.18       52.07      4.55 o 
  -1   7  10       12.87       16.87      2.18 o 
   0   7  10       66.77       64.86      4.48 o 
   1   7  10       12.51       17.67      2.80 o 
   2   7  10       45.40       48.40      3.05 o 
   3   7  10      524.66      543.89      9.41 o 
   4   7  10      845.59      849.55     16.69 o 
   5   7  10      314.97      323.30      6.99 o 
   6   7  10      147.82      149.53      4.88 o 
   7   7  10       39.07       30.56      2.26 o 
   8   7  10       15.20       14.30      1.67 o 
   9   7  10       18.39       14.80      2.80 o 
  -9   8  10       22.67       22.24      1.62 o 
  -8   8  10        1.63        2.35      0.99 o 
  -7   8  10       81.41       72.06      4.65 o 
  -6   8  10      330.76      270.92     10.09 o 
  -5   8  10       55.54       58.49      4.61 o 
  -4   8  10      195.62      215.82     13.36 o 
  -3   8  10     1097.46     1157.40     38.46 o 
  -2   8  10       61.06       66.69      5.85 o 
  -1   8  10      535.54      570.72     21.97 o 
   0   8  10        4.34        9.42      2.78 o 
   1   8  10      539.00      565.63     13.21 o 
   2   8  10       61.99       68.17      3.67 o 
   3   8  10     1089.88     1107.69     22.56 o 
   4   8  10      194.74      220.80      7.13 o 
   5   8  10       55.55       65.99      3.08 o 
   6   8  10      332.33      276.04      6.17 o 
   7   8  10       80.78       69.79      3.09 o 
   8   8  10        1.68        0.61      1.18 o 
   9   8  10       23.11       19.72      2.87 o 
  -8   9  10        7.51        9.55      1.15 o 
  -7   9  10        4.86        3.36      1.39 o 
  -6   9  10       71.16       66.55      4.77 o 
  -5   9  10      501.20      545.41     13.96 o 
  -4   9  10        7.04        8.68      1.24 o 
  -3   9  10       39.07       44.02      7.18 o 
   0   9  10        1.43        0.76      1.48 o 
   1   9  10      707.08      656.38     17.92 o 
   2   9  10       21.33       25.11      4.01 o 
   3   9  10       39.09       42.15      3.30 o 
   4   9  10        6.99       11.65      1.39 o 
   5   9  10      500.78      533.79      9.33 o 
   6   9  10       70.87       69.62      3.10 o 
   7   9  10        4.55        2.26      1.27 o 
   8   9  10        7.45       12.63      2.04 o 
  -8  10  10       44.32       43.97      3.86 o 
  -7  10  10       14.78       11.29      2.67 o 
  -6  10  10      112.59      112.74      6.55 o 
  -5  10  10       99.74       96.40     18.99 o 
  -4  10  10       42.22       38.99      3.24 o 
  -3  10  10      677.82      698.92     18.39 o 
   0  10  10      257.53      222.04      8.44 o 
   1  10  10      229.71      201.64      8.30 o 
   2  10  10       74.59       52.09      4.87 o 
   3  10  10      676.99      690.94      9.50 o 
   4  10  10       40.63       39.52      2.29 o 
   5  10  10      100.07       97.96      3.21 o 
   6  10  10      112.90      108.58      3.62 o 
   7  10  10       14.90       10.09      3.99 o 
   8  10  10       44.53       38.60      3.76 o 
  -7  11  10       18.09       22.49      3.12 o 
  -6  11  10      182.52      166.40      7.71 o 
  -5  11  10       32.87       36.84      4.38 o 
  -4  11  10       45.83       43.48      4.79 o 
  -3  11  10       29.00       27.53      3.92 o 
  -2  11  10      148.11      133.49      6.22 o 
  -1  11  10       13.83       10.21      1.72 o 
   0  11  10       12.62        9.12      1.58 o 
   1  11  10       12.83       12.52      1.13 o 
   2  11  10      146.65      128.18      3.52 o 
   3  11  10       29.29       24.66      2.02 o 
   4  11  10       47.06       49.02      3.64 o 
   5  11  10       32.87       31.81      2.90 o 
   6  11  10      181.87      158.76      9.30 o 
   7  11  10       18.61       16.15      2.82 o 
  -7  12  10       10.77       15.98      2.56 o 
  -6  12  10      212.72      223.29      8.74 o 
  -5  12  10       21.55       26.77      3.71 o 
  -4  12  10        2.57        4.28      2.37 o 
  -3  12  10       69.86       60.12      2.59 o 
  -2  12  10       52.94       51.52      2.90 o 
  -1  12  10       39.06       38.25      2.14 o 
   0  12  10       52.50       57.29      3.09 o 
   1  12  10       39.52       41.23      1.68 o 
   2  12  10       51.78       49.22      2.59 o 
   3  12  10       69.79       68.37      2.98 o 
   4  12  10        2.46        0.71      2.33 o 
   5  12  10       19.88       27.34      2.59 o 
   6  12  10      212.58      214.64      8.59 o 
   7  12  10       10.13       14.79      2.46 o 
  -6  13  10        9.60       11.74      2.50 o 
  -5  13  10        1.80       -1.17      1.17 o 
  -4  13  10      193.85      170.43      5.14 o 
  -3  13  10        0.90        0.60      0.91 o 
  -2  13  10        6.37        4.90      1.10 o 
  -1  13  10       40.25       42.15      2.15 o 
   0  13  10        0.18        2.82      1.03 o 
   1  13  10       40.76       43.53      3.58 o 
   2  13  10        6.59        3.05      1.05 o 
   3  13  10        0.96        2.80      1.37 o 
   4  13  10      193.79      173.60      8.26 o 
   5  13  10        2.05        1.74      2.37 o 
   6  13  10        9.63       13.61      2.44 o 
  -5  14  10       84.01       75.14      4.59 o 
  -4  14  10       19.47       22.08      1.60 o 
  -3  14  10       16.74       15.96      1.73 o 
  -2  14  10      225.27      230.11      4.55 o 
  -1  14  10       14.50       15.18      1.38 o 
   0  14  10        7.51        5.03      1.89 o 
   1  14  10       14.32       16.46      3.14 o 
   2  14  10      225.41      234.52      5.71 o 
   3  14  10       16.71       13.59      1.71 o 
   4  14  10       19.98       21.47      1.92 o 
   5  14  10       84.47       69.99      3.60 o 
  -4  15  10        5.91        5.04      1.13 o 
  -3  15  10        0.19        0.59      0.97 o 
  -2  15  10        8.98        9.00      1.00 o 
  -1  15  10       16.32       16.65      1.09 o 
   0  15  10        0.60        0.39      0.95 o 
   1  15  10       16.28       16.89      1.76 o 
   2  15  10        9.50        8.53      1.87 o 
   3  15  10        0.15       -0.10      2.08 o 
  -2  16  10       22.33       16.78      1.11 o 
  -1  16  10       34.44       34.83      2.12 o 
   0  16  10       25.42       28.81      1.57 o 
   1  16  10       34.43       32.14      1.71 o 
   1   0  11       42.97       30.79      3.34 o 
   2   0  11       24.31       11.31      1.56 o 
   3   0  11      174.17      165.33      4.20 o 
   4   0  11      216.24      234.32      7.38 o 
   5   0  11       92.43       77.97      2.95 o 
   6   0  11       27.28       36.86      3.57 o 
   7   0  11      215.21      185.99      4.17 o 
   8   0  11       36.40       30.29      1.87 o 
   9   0  11      118.55      107.49      2.92 o 
  10   0  11       50.87       49.32      3.54 o 
 -10   1  11       97.87       86.61      2.72 o 
  -9   1  11        4.75        3.68      1.02 o 
  -8   1  11      601.52      597.39      9.10 o 
  -7   1  11      402.37      391.19      6.80 o 
  -6   1  11      129.30      114.38      5.22 o 
  -5   1  11      139.18      140.09      4.88 o 
  -4   1  11      620.61      646.88     14.11 o 
  -3   1  11      238.92      192.97      5.02 o 
  -2   1  11      377.23      455.89      8.61 o 
  -1   1  11      445.24      513.51     10.52 o 
   0   1  11      190.60      144.89      4.28 o 
   1   1  11      447.72      513.12      9.29 o 
   2   1  11      381.62      467.21      8.94 o 
   3   1  11      240.55      204.12      4.71 o 
   4   1  11      621.43      632.25     10.55 o 
   5   1  11      143.71      135.17      3.53 o 
   6   1  11      128.38      113.90      4.42 o 
   7   1  11      401.35      407.31      7.04 o 
   8   1  11      602.72      609.38      9.80 o 
   9   1  11        4.81        3.29      2.08 o 
 -10   2  11       67.34       74.31      2.53 o 
  -9   2  11       49.65       46.40      2.11 o 
  -8   2  11      475.39      474.11      7.94 o 
  -7   2  11       37.66       41.52      2.50 o 
  -6   2  11       94.34       95.80      3.84 o 
  -5   2  11      396.00      373.65      8.86 o 
  -4   2  11       90.06       82.13      4.65 o 
  -3   2  11     1882.87     1968.60     28.15 o 
  -2   2  11      355.43      297.12      6.46 o 
  -1   2  11      113.81      155.61      6.24 o 
   0   2  11    11837.93    13911.66    155.85 o 
   1   2  11      111.91      143.71      4.46 o 
   2   2  11      353.33      302.53      6.10 o 
   3   2  11     1880.46     1969.71     23.56 o 
   4   2  11       89.23       81.06      3.55 o 
   5   2  11      394.87      367.15      6.71 o 
   6   2  11       94.26       95.27      3.29 o 
   7   2  11       35.58       36.18      1.89 o 
   8   2  11      470.73      474.62      6.81 o 
   9   2  11       50.16       46.02      3.52 o 
  -9   3  11        5.50        8.14      1.17 o 
  -8   3  11      179.92      169.71      3.92 o 
  -7   3  11       93.12       85.30      3.34 o 
  -6   3  11      171.00      177.76      5.37 o 
  -5   3  11      401.17      419.82     16.10 o 
  -4   3  11      206.54      167.53      8.39 o 
  -3   3  11      202.18      211.83      5.20 o 
  -2   3  11     1881.71     2046.08     32.99 o 
  -1   3  11       20.58       32.07      3.42 o 
   0   3  11     1120.86     1058.12     14.82 o 
   1   3  11       20.49       31.61      2.34 o 
   2   3  11     1882.17     2043.00     28.95 o 
   3   3  11      200.36      210.32      4.23 o 
   4   3  11      205.45      164.29      3.72 o 
   5   3  11      400.34      424.55      7.84 o 
   6   3  11      173.60      184.77      4.13 o 
   7   3  11       94.75       88.88      3.46 o 
   8   3  11      179.01      172.93     10.23 o 
   9   3  11        5.51       10.27      2.31 o 
  -9   4  11      102.01       96.84      2.79 o 
  -8   4  11      411.75      355.08      6.19 o 
  -7   4  11       83.85       88.13      3.84 o 
  -6   4  11      213.52      191.56      5.38 o 
  -5   4  11      181.24      164.98      6.17 o 
  -4   4  11       90.31      106.37      7.72 o 
  -3   4  11     1308.97     1460.33     23.85 o 
  -2   4  11      155.34      140.02      5.33 o 
  -1   4  11     1367.25     1587.66     27.67 o 
   0   4  11        5.66       16.19      1.81 o 
   1   4  11     1371.89     1632.76     23.72 o 
   2   4  11      156.90      131.39      4.40 o 
   3   4  11     1315.20     1420.68     19.06 o 
   4   4  11       91.59      100.22      4.85 o 
   5   4  11      182.41      166.87      7.03 o 
   6   4  11      221.39      181.50      5.14 o 
   7   4  11       84.30       92.73      5.66 o 
   8   4  11      412.81      356.96      6.91 o 
   9   4  11      102.94      101.34      9.08 o 
  -9   5  11       25.03       23.29      1.52 o 
  -8   5  11       29.58       17.85      1.51 o 
  -7   5  11        1.58        1.34      0.99 o 
  -6   5  11      124.98      111.60      3.26 o 
  -5   5  11      240.27      236.77     14.73 o 
  -4   5  11      317.76      312.43     16.37 o 
  -3   5  11     1835.00     1938.13     58.47 o 
  -2   5  11     1536.90     1631.96     27.50 o 
  -1   5  11        8.27       11.28      2.04 o 
   0   5  11        8.09       20.85      2.40 o 
   1   5  11        7.72       14.04      1.85 o 
   2   5  11     1533.98     1629.16     21.02 o 
   3   5  11     1837.33     1914.19     24.62 o 
   4   5  11      319.31      309.90      7.52 o 
   5   5  11      240.42      243.94      7.60 o 
   6   5  11      126.22      114.61      3.59 o 
   7   5  11        1.72        1.68      1.31 o 
   8   5  11       28.86       17.21      1.89 o 
   9   5  11       25.08       22.19      2.05 o 
  -9   6  11        0.30        1.18      0.84 o 
  -8   6  11       73.83       80.84      5.13 o 
  -7   6  11       40.87       33.85      3.01 o 
  -6   6  11      303.48      302.40     10.03 o 
  -5   6  11      454.83      462.63     12.61 o 
  -4   6  11       18.67       18.38      5.25 o 
  -3   6  11      164.80      180.16     11.65 o 
  -2   6  11     2221.07     2346.09     47.05 o 
  -1   6  11      217.12      223.45      7.22 o 
   0   6  11      940.10     1003.73     28.32 o 
   1   6  11      217.29      222.23      6.15 o 
   2   6  11     2231.75     2334.50     32.20 o 
   3   6  11      163.93      184.33      4.82 o 
   4   6  11       18.19       18.56      3.23 o 
   5   6  11      456.27      475.19     15.57 o 
   6   6  11      301.34      290.72      6.37 o 
   7   6  11       42.29       39.07      2.53 o 
   8   6  11       73.47       84.94      3.60 o 
   9   6  11        0.31        1.60      1.28 o 
  -9   7  11        4.42        3.19      1.75 o 
  -8   7  11       95.69       85.45      6.31 o 
  -7   7  11       60.58       61.96      2.44 o 
  -6   7  11       72.96       68.27      5.34 o 
  -5   7  11      249.36      261.45      8.74 o 
  -4   7  11       24.01       22.79      5.65 o 
  -3   7  11      482.90      490.76     21.05 o 
  -2   7  11      121.84      125.70      6.02 o 
  -1   7  11      505.05      506.99     12.29 o 
   0   7  11      294.95      239.11      7.97 o 
   1   7  11      504.29      497.43      8.38 o 
   2   7  11      123.04      117.18      4.14 o 
   3   7  11      484.33      483.07     11.07 o 
   4   7  11       23.55       28.09      3.02 o 
   5   7  11      249.66      261.53      5.62 o 
   6   7  11       72.30       62.64      3.14 o 
   7   7  11       61.83       61.81      2.96 o 
   8   7  11       95.79       81.19      3.18 o 
   9   7  11        4.58        1.53      1.86 o 
  -8   8  11       19.88       19.01      1.42 o 
  -7   8  11       53.58       47.50      3.13 o 
  -6   8  11       82.08       62.63      4.68 o 
  -5   8  11       31.45       28.73      4.92 o 
  -4   8  11      213.28      215.82      7.71 o 
  -3   8  11      487.36      460.58     20.80 o 
  -2   8  11       35.39       38.53      6.37 o 
  -1   8  11       66.65       53.81      8.43 o 
   0   8  11      444.22      378.19     18.26 o 
   1   8  11       66.51       63.87      4.43 o 
   2   8  11       33.07       35.52      2.73 o 
   3   8  11      486.17      479.01     11.13 o 
   4   8  11      211.69      215.11      5.47 o 
   5   8  11       31.00       31.24      2.33 o 
   6   8  11       81.48       59.66      3.04 o 
   7   8  11       52.81       46.70      2.62 o 
   8   8  11       19.85       14.33      1.62 o 
  -8   9  11      224.93      247.25      8.81 o 
  -7   9  11       81.73       69.71      5.08 o 
  -6   9  11      261.31      237.85      8.06 o 
  -5   9  11      587.17      514.96     23.43 o 
  -4   9  11      683.69      667.13     11.12 o 
  -3   9  11      115.52      126.65     10.43 o 
   0   9  11      137.40      114.91      5.75 o 
   1   9  11       14.82       10.33      2.48 o 
   2   9  11      147.33      132.59      6.92 o 
   3   9  11      115.45      115.30      5.65 o 
   4   9  11      687.83      689.91     12.12 o 
   5   9  11      587.26      530.60      9.17 o 
   6   9  11      261.01      234.57      5.99 o 
   7   9  11       81.75       75.64      4.18 o 
   8   9  11      224.01      238.09      8.95 o 
  -7  10  11       42.34       42.64      4.13 o 
  -6  10  11      132.80      126.82      6.87 o 
  -5  10  11       95.54      119.46      6.72 o 
  -4  10  11      134.86      126.66      7.09 o 
  -3  10  11        4.26        5.29      1.59 o 
  -2  10  11      138.78      112.10      5.94 o 
  -1  10  11      208.77      216.79      8.32 o 
   0  10  11      935.19      945.27     24.25 o 
   1  10  11      206.99      226.87      8.87 o 
   2  10  11      138.00      119.71      2.76 o 
   3  10  11        3.83        3.11      2.27 o 
   4  10  11      134.87      129.41      5.37 o 
   5  10  11       94.30      103.83      6.95 o 
   6  10  11      133.75      128.99      5.58 o 
   7  10  11       42.99       42.49      3.13 o 
  -7  11  11       69.93       73.55      4.59 o 
  -6  11  11       34.50       36.50      4.01 o 
  -5  11  11      190.77      161.80      7.79 o 
  -4  11  11       87.06       63.17      5.50 o 
  -3  11  11       38.16       28.67      2.62 o 
  -2  11  11       10.57        9.06      2.62 o 
  -1  11  11       62.62       62.38      5.23 o 
   0  11  11       13.38       11.47      1.73 o 
   1  11  11       64.11       57.69      2.00 o 
   2  11  11       11.91       11.81      1.39 o 
   3  11  11       37.90       32.61      3.67 o 
   4  11  11       86.18       67.97      3.91 o 
   5  11  11      190.55      180.54      8.60 o 
   6  11  11       34.85       38.17      3.18 o 
   7  11  11       69.50       62.79      4.37 o 
  -6  12  11      115.04      138.50      6.95 o 
  -5  12  11       10.01       13.03      2.83 o 
  -4  12  11       36.68       35.20      2.67 o 
  -3  12  11      374.34      377.30     10.51 o 
  -2  12  11      123.92      125.05      3.53 o 
  -1  12  11        9.12       10.41      2.31 o 
   0  12  11      343.36      371.83      7.99 o 
   1  12  11        9.46       12.84      1.25 o 
   2  12  11      125.36      121.23      3.40 o 
   3  12  11      372.12      371.48      7.79 o 
   4  12  11       36.06       30.51      2.73 o 
   5  12  11       10.02       12.03      2.11 o 
   6  12  11      116.31      129.79      6.33 o 
  -5  13  11        6.71        5.04      2.55 o 
  -4  13  11       73.05       66.69      3.16 o 
  -3  13  11       34.06       31.06      1.58 o 
  -2  13  11      208.28      197.35      4.25 o 
  -1  13  11       26.36       24.81      1.69 o 
   0  13  11        0.67        1.99      0.98 o 
   1  13  11       25.48       24.16      2.28 o 
   2  13  11      209.63      202.94      5.41 o 
   3  13  11       34.00       33.42      2.83 o 
   4  13  11       73.28       73.38      3.28 o 
   5  13  11        6.37        3.86      2.49 o 
  -4  14  11      140.91      133.23      4.52 o 
  -3  14  11      174.39      193.65      4.92 o 
  -2  14  11       44.13       44.13      1.94 o 
  -1  14  11      132.14      130.19      3.24 o 
   0  14  11       40.12       42.75      1.56 o 
   1  14  11      132.96      133.16      4.39 o 
   2  14  11       44.38       45.14      2.56 o 
   3  14  11      173.70      183.98      8.10 o 
   4  14  11      140.54      130.24      6.45 o 
  -3  15  11        3.32        2.71      1.20 o 
  -2  15  11       16.82       20.00      1.16 o 
  -1  15  11       72.44       70.02      1.81 o 
   0  15  11        6.00        6.84      1.12 o 
   1  15  11       71.55       75.31      3.67 o 
   2  15  11       16.69       16.34      3.07 o 
   0  16  11      119.03      109.57      2.98 o 
   0   0  12     2318.44     2513.94     48.42 o 
   1   0  12     1247.71     1281.33     21.86 o 
   2   0  12      118.28      180.50      4.97 o 
   3   0  12      933.35     1123.90     15.87 o 
   4   0  12      700.34      763.27     10.95 o 
   5   0  12      246.44      258.80     10.05 o 
   6   0  12     2724.52     2887.43     42.56 o 
   7   0  12     1408.57     1386.47     18.08 o 
   8   0  12      166.42      152.26      3.60 o 
   9   0  12       27.79       19.31      1.41 o 
  -9   1  12        0.38        1.62      1.16 o 
  -8   1  12      120.70      121.33      4.52 o 
  -7   1  12       99.92       98.00      3.56 o 
  -6   1  12      154.68      150.72      4.65 o 
  -5   1  12       95.30       91.80      4.58 o 
  -4   1  12       41.64       27.10      2.11 o 
  -3   1  12      198.86      188.37      6.62 o 
  -2   1  12      509.42      583.37     11.84 o 
  -1   1  12      711.07      768.92     14.68 o 
   0   1  12        6.90        8.04      1.46 o 
   1   1  12      709.32      783.84     13.02 o 
   2   1  12      508.87      571.05     10.54 o 
   3   1  12      201.63      186.07      4.30 o 
   4   1  12       41.62       30.47      1.93 o 
   5   1  12       95.05       86.87      4.96 o 
   6   1  12      156.31      146.64      5.55 o 
   7   1  12      100.01       93.12      2.95 o 
   8   1  12      122.08      123.81      3.20 o 
   9   1  12        0.39        1.87      1.12 o 
  -9   2  12      540.31      530.99      9.61 o 
  -8   2  12      191.92      224.85      4.55 o 
  -7   2  12      672.44      649.22     10.86 o 
  -6   2  12      424.99      405.74      6.90 o 
  -5   2  12      443.89      441.37     11.08 o 
  -4   2  12      537.94      549.18     12.91 o 
  -3   2  12      144.02      150.51      4.48 o 
  -2   2  12       76.57       71.74      4.01 o 
  -1   2  12      259.79      315.20      8.68 o 
   0   2  12       82.63      139.70      4.44 o 
   1   2  12      262.10      337.17     11.38 o 
   2   2  12       75.59       76.01      3.45 o 
   3   2  12      141.14      154.10      3.59 o 
   4   2  12      535.70      539.73      8.03 o 
   5   2  12      442.88      436.44     11.93 o 
   6   2  12      423.17      407.62      9.32 o 
   7   2  12      671.78      669.45     10.32 o 
   8   2  12      191.37      225.16      9.20 o 
   9   2  12      541.88      525.84      9.88 o 
  -9   3  12       79.14       80.62      2.48 o 
  -8   3  12      495.26      537.36      9.32 o 
  -7   3  12       94.07       97.23      5.53 o 
  -6   3  12      595.72      637.22      9.63 o 
  -5   3  12      394.77      425.40     10.98 o 
  -4   3  12      377.45      336.88     12.67 o 
  -3   3  12     1239.83     1354.18     23.30 o 
  -2   3  12       48.46       51.41      4.17 o 
  -1   3  12      496.84      546.95     11.51 o 
   0   3  12        3.55        1.44      1.11 o 
   1   3  12      495.87      546.43     10.31 o 
   2   3  12       48.42       58.12      3.32 o 
   3   3  12     1244.71     1386.91     16.99 o 
   4   3  12      378.42      341.40      7.23 o 
   5   3  12      395.93      432.52     10.57 o 
   6   3  12      596.66      638.10      8.37 o 
   7   3  12       94.48      103.50      3.25 o 
   8   3  12      497.80      548.89      8.61 o 
   9   3  12       78.28       93.45      4.73 o 
  -9   4  12      231.18      221.36      4.30 o 
  -8   4  12       20.01       19.41      1.51 o 
  -7   4  12       24.68       29.15      2.36 o 
  -6   4  12      378.31      398.63      6.82 o 
  -5   4  12       77.98      103.70     11.36 o 
  -4   4  12     3042.85     3165.24     91.79 o 
  -3   4  12       75.97       82.74      7.86 o 
  -2   4  12     1302.92     1421.80     33.56 o 
  -1   4  12     1129.53     1250.56     27.59 o 
   0   4  12      552.71      578.70     10.80 o 
   1   4  12     1127.78     1286.33     19.90 o 
   2   4  12     1302.28     1495.22     28.03 o 
   3   4  12       73.67       91.52      3.41 o 
   4   4  12     3046.61     3160.99     48.46 o 
   5   4  12       76.54       74.63      3.49 o 
   6   4  12      375.61      391.92      5.96 o 
   7   4  12       25.01       28.56      2.34 o 
   8   4  12       19.89       18.83      1.91 o 
   9   4  12      231.30      219.99      7.64 o 
  -9   5  12       62.09       58.89      2.78 o 
  -8   5  12       23.20       31.98      1.89 o 
  -7   5  12       58.78       57.18      2.44 o 
  -6   5  12       48.09       50.37      2.81 o 
  -5   5  12      466.54      458.20     20.62 o 
  -4   5  12     1234.54     1312.44     43.89 o 
  -3   5  12      683.09      712.78     27.14 o 
  -2   5  12       53.44       41.86      3.36 o 
  -1   5  12      156.95      172.19      7.72 o 
   0   5  12       97.49       68.86      3.57 o 
   1   5  12      159.14      176.48      5.37 o 
   2   5  12       53.85       37.56      2.45 o 
   3   5  12      681.34      710.57     11.33 o 
   4   5  12     1234.71     1283.08     22.88 o 
   5   5  12      464.66      458.07      8.85 o 
   6   5  12       48.07       50.42      3.63 o 
   7   5  12       59.43       60.83      3.11 o 
   8   5  12       23.20       30.77      2.53 o 
   9   5  12       62.32       61.21      2.84 o 
  -9   6  12        4.73        7.81      1.19 o 
  -8   6  12        8.13        6.47      1.27 o 
  -7   6  12        3.77        0.41      0.96 o 
  -6   6  12      735.50      742.46     12.82 o 
  -5   6  12        4.40        5.09      2.11 o 
  -4   6  12      438.21      435.73     20.29 o 
  -3   6  12      245.84      260.13     14.51 o 
  -2   6  12      162.43      163.96      5.83 o 
  -1   6  12       97.16       91.58      5.33 o 
   0   6  12      362.70      355.84     16.97 o 
   1   6  12       95.06       96.85      4.46 o 
   2   6  12      159.53      164.19      4.90 o 
   3   6  12      246.15      270.05      7.61 o 
   4   6  12      438.54      425.80     10.54 o 
   5   6  12        4.33        3.92      1.28 o 
   6   6  12      734.11      734.93     15.70 o 
   7   6  12        3.63        2.39      1.36 o 
   8   6  12        8.68        4.81      2.03 o 
   9   6  12        5.14        7.04      1.42 o 
  -8   7  12       11.62       12.61      1.23 o 
  -7   7  12      272.39      247.60      5.71 o 
  -6   7  12      209.70      170.78      8.75 o 
  -5   7  12        7.31        8.60      2.41 o 
  -4   7  12      359.44      362.55     12.41 o 
  -3   7  12      272.66      282.64     15.10 o 
  -2   7  12      446.93      495.96     20.78 o 
  -1   7  12      236.91      251.54      9.73 o 
   0   7  12        4.75        4.51      1.99 o 
   1   7  12      239.58      253.49      6.21 o 
   2   7  12      447.79      482.37     12.29 o 
   3   7  12      270.50      260.17      7.69 o 
   4   7  12      359.00      365.41      7.53 o 
   5   7  12        7.32       12.83      2.89 o 
   6   7  12      210.56      181.74      4.74 o 
   7   7  12      273.50      260.77      7.47 o 
   8   7  12       11.31       11.22      1.56 o 
  -8   8  12       55.60       62.82      2.54 o 
  -7   8  12       40.84       40.58      4.21 o 
  -6   8  12       47.05       39.29      5.01 o 
  -5   8  12       80.55       81.94      4.99 o 
  -4   8  12      453.81      445.38      8.86 o 
  -3   8  12        5.00        9.39      4.34 o 
  -2   8  12      340.76      313.06     16.36 o 
   0   8  12      521.87      573.47     15.79 o 
   1   8  12        4.29        4.42      2.03 o 
   2   8  12      340.74      333.93     12.10 o 
   3   8  12        4.90        6.93      1.60 o 
   4   8  12      453.87      452.15      7.57 o 
   5   8  12       79.92       90.47      5.51 o 
   6   8  12       46.44       33.15      2.36 o 
   7   8  12       41.15       34.88      2.41 o 
   8   8  12       55.41       68.95      3.07 o 
  -8   9  12        6.91       12.50      2.35 o 
  -7   9  12        4.07        3.64      2.09 o 
  -6   9  12       88.20      108.05      5.22 o 
  -5   9  12      162.72      127.78      5.88 o 
  -4   9  12       99.21       83.41      8.12 o 
  -3   9  12       19.99       24.44      2.39 o 
   0   9  12      106.29       94.95      5.28 o 
   1   9  12      165.31      163.34      7.23 o 
   2   9  12      996.22     1015.58     26.35 o 
   3   9  12       19.61       25.38      1.43 o 
   4   9  12       98.88       82.98      3.44 o 
   5   9  12      161.72      135.01      4.11 o 
   6   9  12       88.17      103.20      3.54 o 
   7   9  12        3.91        4.46      1.34 o 
   8   9  12        7.28        5.63      2.08 o 
  -7  10  12       24.41       28.71      3.37 o 
  -6  10  12       48.46       53.55      4.79 o 
  -5  10  12       33.96       45.87      4.66 o 
  -4  10  12      849.15      826.54     23.81 o 
  -3  10  12      249.52      268.16      8.18 o 
  -2  10  12       74.27       86.79      5.34 o 
  -1  10  12      323.68      325.91      7.56 o 
   0  10  12      775.01      765.50     13.90 o 
   1  10  12      322.15      321.71      5.93 o 
   2  10  12       74.31       86.35      2.73 o 
   3  10  12      251.17      260.14      5.14 o 
   4  10  12      852.31      864.83     13.06 o 
   5  10  12       35.04       43.73      3.14 o 
   6  10  12       48.61       55.13      7.12 o 
   7  10  12       24.12       24.81      3.35 o 
  -7  11  12       46.19       65.80      4.11 o 
  -6  11  12       38.26       54.48      4.63 o 
  -5  11  12       77.11       69.12      5.06 o 
  -4  11  12      266.04      251.21      9.83 o 
  -3  11  12        2.00        0.52      1.25 o 
  -2  11  12       65.62       66.79      3.25 o 
  -1  11  12       18.43       16.06      1.58 o 
   0  11  12       20.24       12.45      1.75 o 
   1  11  12       18.41       17.45      1.45 o 
   2  11  12       66.39       57.75      2.48 o 
   3  11  12        1.86        0.36      0.98 o 
   4  11  12      266.04      251.32      6.87 o 
   5  11  12       76.84       79.76      6.10 o 
   6  11  12       38.09       44.86      4.45 o 
   7  11  12       46.89       50.49      4.04 o 
  -6  12  12      127.24       99.41      5.26 o 
  -5  12  12        6.40       11.62      1.81 o 
  -4  12  12       72.59       71.65      3.27 o 
  -3  12  12        6.88        2.76      1.07 o 
  -2  12  12      318.39      313.28      5.81 o 
  -1  12  12      200.93      192.64      4.50 o 
   0  12  12      418.77      465.18      7.70 o 
   1  12  12      203.48      188.46      4.83 o 
   2  12  12      318.17      316.05      7.29 o 
   3  12  12        7.13        4.56      1.50 o 
   4  12  12       72.74       62.78      4.72 o 
   5  12  12        6.55        4.87      2.39 o 
   6  12  12      127.59      107.39      5.44 o 
  -5  13  12       52.20       46.02      3.85 o 
  -4  13  12       12.81       11.16      2.26 o 
  -3  13  12       90.17       94.06      3.54 o 
  -2  13  12       71.45       71.70      2.57 o 
  -1  13  12      181.44      225.97      4.62 o 
   0  13  12       52.69       39.61      2.28 o 
   1  13  12      180.86      225.94      6.01 o 
   2  13  12       70.74       66.62      7.74 o 
   3  13  12       89.62       86.15      5.84 o 
   4  13  12       13.17       12.42      2.99 o 
   5  13  12       52.09       46.32      3.89 o 
  -4  14  12       53.87       60.32      3.50 o 
  -3  14  12       67.55       75.11      2.92 o 
  -2  14  12       36.76       26.06      1.45 o 
  -1  14  12      363.81      359.35      5.14 o 
   0  14  12       13.53       18.05      1.55 o 
   1  14  12      362.84      348.14      7.53 o 
   2  14  12       37.01       22.73      3.50 o 
   3  14  12       67.45       73.63      5.15 o 
  -2  15  12      252.62      249.01      5.02 o 
  -1  15  12        6.52        9.82      1.09 o 
   0  15  12       21.75       19.62      1.39 o 
   1  15  12        6.27        9.47      1.13 o 
   1   0  13       35.28       37.50      3.15 o 
   2   0  13      165.65      154.79      6.34 o 
   3   0  13        6.20       11.06      1.38 o 
   4   0  13        0.09        3.87      1.14 o 
   5   0  13       28.26       26.80      2.64 o 
   6   0  13      249.57      227.24      4.67 o 
   7   0  13       19.18       19.58      2.61 o 
   8   0  13       99.40       79.14      2.55 o 
   9   0  13       14.72       23.09      2.55 o 
  -9   1  13       23.35       24.83      1.48 o 
  -8   1  13      459.64      455.82      7.96 o 
  -7   1  13      896.84      945.00     13.04 o 
  -6   1  13      272.24      254.59      7.60 o 
  -5   1  13      250.93      251.75      8.05 o 
  -4   1  13      202.06      198.29      8.38 o 
  -3   1  13      325.29      314.26      6.10 o 
  -2   1  13       56.38       70.18      4.14 o 
  -1   1  13       40.80       32.38      5.79 o 
   0   1  13      132.53      115.69      5.69 o 
   1   1  13       40.28       30.15      2.82 o 
   2   1  13       54.34       57.19      3.34 o 
   3   1  13      326.21      309.55      5.76 o 
   4   1  13      202.12      188.54      4.36 o 
   5   1  13      249.58      246.98      8.21 o 
   6   1  13      273.22      254.72      4.69 o 
   7   1  13      898.34      944.77     12.96 o 
   8   1  13      457.82      448.07      8.43 o 
   9   1  13       23.39       31.06      1.93 o 
  -9   2  13       48.87       55.20      2.32 o 
  -8   2  13      664.02      685.17     11.14 o 
  -7   2  13       45.33       57.29      2.43 o 
  -6   2  13     1005.39     1030.33     14.97 o 
  -5   2  13      344.88      354.95      7.69 o 
  -4   2  13      196.39      178.86      8.21 o 
  -3   2  13      689.03      658.65     13.14 o 
  -2   2  13      306.43      260.22      9.92 o 
  -1   2  13       79.42       78.46      4.35 o 
   0   2  13        2.26        2.08      1.29 o 
   1   2  13       79.39       80.20      5.36 o 
   2   2  13      310.93      253.71      7.32 o 
   3   2  13      686.83      643.51      9.51 o 
   4   2  13      196.36      203.62     12.31 o 
   5   2  13      344.37      366.91      6.26 o 
   6   2  13     1001.76     1025.89     12.40 o 
   7   2  13       45.39       61.87      2.68 o 
   8   2  13      666.81      686.69     16.35 o 
   9   2  13       48.74       55.09      5.13 o 
  -9   3  13        4.03        4.70      1.20 o 
  -8   3  13       38.99       41.99      2.03 o 
  -7   3  13       71.61       78.06      2.70 o 
  -6   3  13      616.06      620.57      9.35 o 
  -5   3  13      641.76      611.08     24.93 o 
  -4   3  13      282.90      256.62     15.07 o 
  -3   3  13      238.27      260.50      6.78 o 
  -2   3  13      193.77      149.13      6.59 o 
  -1   3  13      609.80      638.08     13.36 o 
   0   3  13      676.34      543.91     18.29 o 
   1   3  13      613.22      655.64     12.02 o 
   2   3  13      191.00      156.17      5.06 o 
   3   3  13      238.01      245.79      5.57 o 
   4   3  13      286.84      263.42      7.69 o 
   5   3  13      641.04      623.64     10.93 o 
   6   3  13      614.24      608.94      9.71 o 
   7   3  13       73.50       77.24      3.69 o 
   8   3  13       38.57       41.24      2.09 o 
   9   3  13        4.21        6.70      1.91 o 
  -9   4  13       71.27       68.31      2.59 o 
  -8   4  13      162.68      165.07      3.80 o 
  -7   4  13      418.69      445.72      7.23 o 
  -6   4  13       21.31       19.89      1.64 o 
  -5   4  13     2674.79     2693.89     50.37 o 
  -4   4  13      214.39      198.38     13.29 o 
  -3   4  13      724.08      677.64     17.97 o 
  -2   4  13       16.04       17.20      4.30 o 
  -1   4  13      513.14      534.73     25.83 o 
   0   4  13       20.01       17.02      2.13 o 
   1   4  13      510.65      525.96     10.59 o 
   2   4  13       14.92       10.10      1.52 o 
   3   4  13      719.66      685.29     11.72 o 
   4   4  13      213.82      195.99     12.25 o 
   5   4  13     2672.99     2656.20     35.89 o 
   6   4  13       20.89       20.27      1.62 o 
   7   4  13      417.19      440.66     10.56 o 
   8   4  13      161.45      172.90      9.62 o 
   9   4  13       71.13       63.93      3.78 o 
  -9   5  13       23.73       27.16      1.72 o 
  -8   5  13      480.89      488.24      7.86 o 
  -7   5  13       88.43       76.07      2.58 o 
  -6   5  13      175.24      160.51      4.58 o 
  -5   5  13      152.96      152.40      4.45 o 
  -4   5  13      325.39      344.75     17.52 o 
  -3   5  13      413.67      417.28     19.42 o 
  -2   5  13      201.04      215.86     16.38 o 
  -1   5  13      295.91      299.07     13.19 o 
   0   5  13        0.11       -0.64      1.24 o 
   1   5  13      293.62      298.86      7.54 o 
   2   5  13      204.12      216.59      5.31 o 
   3   5  13      414.07      433.63     18.58 o 
   4   5  13      326.97      314.03      7.41 o 
   5   5  13      155.02      158.95      4.72 o 
   6   5  13      175.98      164.57      6.91 o 
   7   5  13       88.13       75.42      3.27 o 
   8   5  13      481.09      487.11      8.78 o 
   9   5  13       24.02       27.33      2.63 o 
  -8   6  13       53.54       43.80      2.58 o 
  -7   6  13       22.64       19.94      1.81 o 
  -6   6  13       14.08        8.66      2.30 o 
  -5   6  13      274.75      287.79      9.24 o 
  -4   6  13      492.75      513.01     14.67 o 
  -3   6  13     1524.35     1644.75     51.21 o 
  -2   6  13      439.57      428.78     18.89 o 
  -1   6  13      123.64      110.40      6.78 o 
   0   6  13      236.17      221.22      7.88 o 
   1   6  13      130.01      119.90      4.11 o 
   2   6  13      434.38      434.11     11.45 o 
   3   6  13     1527.37     1572.67     31.26 o 
   4   6  13      491.71      521.95      9.55 o 
   5   6  13      275.07      291.82      6.33 o 
   6   6  13       14.10       12.43      1.75 o 
   7   6  13       22.85       19.48      2.30 o 
   8   6  13       53.25       39.45      3.78 o 
  -8   7  13       22.19       20.49      2.17 o 
  -7   7  13       36.15       37.83      2.39 o 
  -6   7  13      154.94      124.69      8.22 o 
  -5   7  13      205.17      196.24     12.69 o 
  -4   7  13       10.74       11.71      2.48 o 
  -3   7  13     1982.96     2073.44     61.34 o 
  -1   7  13      890.37      867.01     31.40 o 
   0   7  13       77.44       76.40      9.26 o 
   1   7  13      887.63      906.62     25.47 o 
   2   7  13      271.13      253.22      8.36 o 
   3   7  13     1979.27     1949.07     29.54 o 
   4   7  13       10.80       10.76      1.56 o 
   5   7  13      206.17      210.97      5.19 o 
   6   7  13      155.63      131.62      4.11 o 
   7   7  13       35.92       37.27      2.51 o 
   8   7  13       23.14       19.09      1.98 o 
  -8   8  13       29.15       34.12      1.84 o 
  -7   8  13        7.03        4.33      2.17 o 
  -6   8  13      202.31      187.13     13.90 o 
  -5   8  13      155.75      131.70      7.04 o 
  -4   8  13      236.85      220.58     12.11 o 
  -3   8  13     2011.39     1977.81     35.04 o 
   0   8  13      773.54      787.21     20.41 o 
   1   8  13      778.78      765.42     15.11 o 
   2   8  13      282.34      237.56      6.09 o 
   3   8  13     2011.80     1989.39     21.69 o 
   4   8  13      238.14      229.81      5.70 o 
   5   8  13      156.19      141.13      4.24 o 
   6   8  13      201.88      177.60      4.61 o 
   7   8  13        7.20        4.93      1.38 o 
   8   8  13       29.43       31.94      3.40 o 
  -7   9  13        9.62        5.77      2.13 o 
  -6   9  13      114.02      103.11      5.94 o 
  -5   9  13      189.38      180.90      6.85 o 
  -4   9  13       53.58       51.11      4.28 o 
  -3   9  13      164.70      176.17      6.39 o 
  -2   9  13       32.05       40.55      3.67 o 
   0   9  13        0.10        2.92      1.16 o 
   1   9  13      191.01      180.74      3.77 o 
   2   9  13       31.60       34.35      1.58 o 
   3   9  13      164.07      168.49      7.50 o 
   4   9  13       52.99       58.49      3.76 o 
   5   9  13      189.29      179.59      4.70 o 
   6   9  13      113.57       87.20      3.41 o 
   7   9  13       10.16        7.03      1.41 o 
  -7  10  13        7.22        8.61      2.17 o 
  -6  10  13       26.14       21.79      3.19 o 
  -5  10  13        0.78        1.12      2.19 o 
  -4  10  13       49.74       45.26      4.63 o 
  -3  10  13      134.52      132.08      5.36 o 
  -2  10  13      182.04      201.41      7.65 o 
  -1  10  13     1593.29     1628.94     37.66 o 
   0  10  13     1824.63     1740.63     28.06 o 
   1  10  13     1594.59     1612.09     18.67 o 
   2  10  13      183.30      201.67      5.91 o 
   3  10  13      135.43      130.16      3.94 o 
   4  10  13       50.35       43.76      4.93 o 
   5  10  13        0.65        2.34      1.61 o 
   6  10  13       25.71       24.10      4.17 o 
   7  10  13        7.24        9.01      2.38 o 
  -6  11  13        5.29        4.54      2.12 o 
  -5  11  13        2.15        2.66      2.12 o 
  -3  11  13      386.19      386.46      9.82 o 
  -2  11  13     1155.80     1206.54     16.43 o 
  -1  11  13      208.73      215.15      7.76 o 
   0  11  13        2.49        5.96      1.46 o 
   1  11  13      209.57      212.66      4.40 o 
   2  11  13     1153.43     1211.11     17.03 o 
   3  11  13      385.24      363.68      9.10 o 
   4  11  13       57.44       51.73      6.65 o 
   5  11  13        2.22        0.06      2.11 o 
   6  11  13        5.83        7.87      2.34 o 
  -5  12  13      114.67      130.35      4.10 o 
  -4  12  13        7.06        4.64      2.02 o 
  -3  12  13        5.34        3.78      0.87 o 
  -2  12  13       46.51       48.89      3.59 o 
  -1  12  13      414.19      424.50      7.08 o 
   0  12  13      336.58      321.66      5.85 o 
   1  12  13      414.71      418.87      9.29 o 
   2  12  13       46.71       54.44      8.73 o 
   3  12  13        5.42        1.41      1.66 o 
   4  12  13        7.46        7.98      2.58 o 
   5  12  13      113.77      135.97      6.40 o 
  -4  13  13       43.34       38.49      2.23 o 
  -3  13  13        4.77        3.97      1.24 o 
  -2  13  13      164.08      184.09      3.82 o 
  -1  13  13      108.30      113.81      3.14 o 
   0  13  13       40.28       39.85      1.63 o 
   1  13  13      107.58      109.06      3.98 o 
   2  13  13      163.62      180.34      4.51 o 
   3  13  13        4.84        2.52      2.39 o 
  -3  14  13        9.95       16.15      1.85 o 
  -2  14  13      249.58      240.82      4.09 o 
  -1  14  13       68.96       78.99      1.99 o 
   0  14  13      217.55      256.20      4.88 o 
   1  14  13       69.51       75.18      3.00 o 
   2  14  13      247.51      229.47      8.85 o 
  -1  15  13        4.76        3.52      0.92 o 
   0  15  13        7.09        9.56      1.51 o 
   1  15  13        4.95        7.47      1.69 o 
   0   0  14     2172.93     2878.90     56.15 o 
   1   0  14       72.46       50.10      3.84 o 
   2   0  14     1803.82     1769.21     29.63 o 
   3   0  14      500.21      511.16     10.12 o 
   4   0  14     2413.31     2502.33     39.45 o 
   5   0  14      467.26      479.21      7.12 o 
   6   0  14     1673.10     1692.03     21.39 o 
   7   0  14     1512.95     1622.94     20.44 o 
   8   0  14       25.91       15.38      1.70 o 
   9   0  14       26.96       21.28      1.59 o 
  -9   1  14       41.48       34.36      2.16 o 
  -8   1  14       88.58       93.71      3.19 o 
  -7   1  14       34.34       38.95      2.48 o 
  -6   1  14     1666.39     1760.59     22.13 o 
  -5   1  14      148.06      133.25      3.22 o 
  -4   1  14     1414.16     1600.40     99.90 o 
  -3   1  14      170.26      144.63      4.72 o 
  -2   1  14       55.70       55.40      3.89 o 
  -1   1  14       16.39       20.90      2.92 o 
   0   1  14      255.26      258.22      6.87 o 
   1   1  14       15.61       14.84      2.42 o 
   2   1  14       56.60       63.44      4.25 o 
   3   1  14      170.21      145.71      4.69 o 
   4   1  14     1412.13     1617.28     27.30 o 
   5   1  14      147.09      132.48      3.00 o 
   6   1  14     1668.34     1752.08     19.93 o 
   7   1  14       33.76       35.51      2.64 o 
   8   1  14       88.41       93.75      4.46 o 
   9   1  14       41.43       35.31      1.96 o 
  -9   2  14      455.17      499.31     12.99 o 
  -8   2  14      251.37      266.31      5.06 o 
  -7   2  14      500.40      495.39      8.95 o 
  -6   2  14       26.07       30.87      1.91 o 
  -5   2  14       41.29       51.02      5.41 o 
  -4   2  14       67.07       55.07      5.43 o 
  -3   2  14      176.47      141.01      7.06 o 
  -2   2  14        9.69        6.46      2.27 o 
  -1   2  14      173.14      170.72      6.10 o 
   0   2  14       67.35      115.20      5.20 o 
   1   2  14      174.33      165.29      6.09 o 
   2   2  14       10.33        4.44      1.71 o 
   3   2  14      175.39      138.63      6.15 o 
   4   2  14       65.96       73.45      4.57 o 
   5   2  14       42.43       50.39      2.41 o 
   6   2  14       24.29       27.40      2.02 o 
   7   2  14      503.24      519.49      8.34 o 
   8   2  14      251.74      272.43     17.64 o 
   9   2  14      453.35      460.47     13.22 o 
  -9   3  14      165.60      166.31      4.06 o 
  -8   3  14      296.07      288.69      5.31 o 
  -7   3  14      128.50      117.71      3.18 o 
  -6   3  14      577.99      590.11     10.80 o 
  -5   3  14      322.21      319.71      8.36 o 
  -4   3  14      802.95      869.58     32.42 o 
  -3   3  14      593.64      630.01     23.35 o 
  -2   3  14      227.48      222.12     11.32 o 
  -1   3  14      448.34      456.21     10.92 o 
   0   3  14        1.59        2.66      1.70 o 
   1   3  14      447.19      464.06     11.26 o 
   2   3  14      228.29      232.54      6.48 o 
   3   3  14      595.49      605.51     13.81 o 
   4   3  14      801.69      832.67     16.61 o 
   5   3  14      321.97      312.96      5.17 o 
   6   3  14      580.92      593.86     10.60 o 
   7   3  14      127.50      120.78      8.00 o 
   8   3  14      296.22      291.20      7.38 o 
   9   3  14      166.70      166.07      6.02 o 
  -8   4  14        0.23       -0.19      0.86 o 
  -7   4  14       94.74      101.95      3.08 o 
  -6   4  14      151.94      142.71      4.27 o 
  -5   4  14      218.35      248.22     11.15 o 
  -4   4  14      303.61      297.16      9.28 o 
  -3   4  14       18.07       15.18      4.34 o 
  -2   4  14      813.32      826.74     29.15 o 
  -1   4  14      377.74      395.42     12.79 o 
   0   4  14       52.10       50.25      5.89 o 
   1   4  14      377.48      401.68      9.13 o 
   2   4  14      811.39      849.59     14.42 o 
   3   4  14       17.70       14.06      2.59 o 
   4   4  14      306.17      294.41      6.64 o 
   5   4  14      219.12      222.61      4.26 o 
   6   4  14      151.42      141.45      3.49 o 
   7   4  14       94.44       98.33      2.84 o 
   8   4  14        0.16        1.54      1.57 o 
  -8   5  14        8.98       11.61      3.77 o 
  -7   5  14       19.74       13.81      2.20 o 
  -6   5  14      106.54       99.40      3.56 o 
  -5   5  14      346.40      326.18      7.08 o 
  -4   5  14     2049.30     1950.96     38.02 o 
  -3   5  14      317.83      294.31     15.90 o 
  -2   5  14     1136.94     1209.15     38.82 o 
  -1   5  14     1491.49     1458.22     45.19 o 
   0   5  14       73.24       61.47      5.80 o 
   1   5  14     1491.28     1471.28     31.45 o 
   2   5  14     1136.69     1222.90     21.26 o 
   3   5  14      318.60      299.28      9.48 o 
   4   5  14     2044.41     1961.13     20.68 o 
   5   5  14      346.18      348.76      7.02 o 
   6   5  14      105.59      101.41      3.22 o 
   7   5  14       20.16       15.80      1.84 o 
   8   5  14        8.68       13.50      1.64 o 
  -8   6  14      364.37      394.06     12.13 o 
  -7   6  14       12.51       10.02      1.51 o 
  -6   6  14       36.05       41.87      2.47 o 
  -5   6  14       20.28       11.24      2.57 o 
  -4   6  14      278.80      244.30      8.31 o 
  -3   6  14       92.33       66.71      8.56 o 
  -2   6  14      101.41      107.80     10.43 o 
  -1   6  14      395.73      375.97     18.26 o 
   0   6  14      927.54      927.26     33.09 o 
   1   6  14      399.03      382.02     11.63 o 
   2   6  14      102.53      104.03      8.14 o 
   3   6  14       91.30       82.26      3.99 o 
   4   6  14      279.79      259.03      4.60 o 
   5   6  14       20.08       13.57      1.85 o 
   6   6  14       36.94       40.36      2.59 o 
   7   6  14       13.16       12.21      1.73 o 
   8   6  14      365.42      392.47      8.76 o 
  -8   7  14       10.83        9.17      1.19 o 
  -7   7  14       54.97       49.39      2.47 o 
  -6   7  14      116.90      123.79      5.58 o 
  -5   7  14       22.26       22.22      3.06 o 
  -4   7  14      229.97      249.80     14.67 o 
  -3   7  14       18.46       22.22      1.83 o 
  -1   7  14      101.52      110.84     10.99 o 
   0   7  14       16.36       14.24      5.24 o 
   1   7  14      102.79      106.86      6.86 o 
   2   7  14     1945.45     1966.26     29.33 o 
   3   7  14       18.00       20.75      1.46 o 
   4   7  14      230.41      256.88      6.87 o 
   5   7  14       22.44       23.28      2.11 o 
   6   7  14      118.17      130.08      5.41 o 
   7   7  14       54.82       52.55      2.74 o 
   8   7  14       10.68        7.80      1.47 o 
  -7   8  14       11.94        9.06      2.34 o 
  -6   8  14      208.46      199.32      8.36 o 
  -5   8  14       15.91       11.31      2.48 o 
  -4   8  14      124.47      155.34     11.25 o 
  -3   8  14       86.20       78.64      5.90 o 
  -2   8  14     3101.44     3038.29     64.39 o 
  -1   8  14     2016.85     1971.63     46.49 o 
   0   8  14      934.31     1006.88     18.11 o 
   1   8  14     2014.42     2013.47     23.13 o 
   2   8  14     3106.94     3032.95     30.38 o 
   3   8  14       88.24       84.78      3.32 o 
   4   8  14      123.73      129.10     13.47 o 
   5   8  14       15.80       15.27      1.81 o 
   6   8  14      208.72      193.68      4.98 o 
   7   8  14       11.36        7.53      1.44 o 
  -7   9  14       15.76       13.54      2.49 o 
  -6   9  14        2.15        2.13      2.01 o 
  -5   9  14        6.36       12.31      2.61 o 
  -4   9  14       49.05       38.82      6.83 o 
  -2   9  14      327.43      321.48      9.96 o 
  -1   9  14      155.59      151.80      5.70 o 
   0   9  14      163.59      140.72      3.47 o 
   1   9  14      156.44      162.25      3.57 o 
   2   9  14      326.97      315.59      6.47 o 
   3   9  14       18.11       20.71      2.13 o 
   4   9  14       47.15       50.72      2.95 o 
   5   9  14        6.38        8.13      1.56 o 
   6   9  14        2.27        0.45      1.19 o 
   7   9  14       15.65       13.93      2.66 o 
  -6  10  14       36.68       38.34      3.72 o 
  -5  10  14        0.62        5.38      2.34 o 
  -3  10  14       64.46       61.92      3.69 o 
  -2  10  14      436.73      434.97      8.88 o 
  -1  10  14      934.62      937.09     13.55 o 
   0  10  14      111.37      120.46      3.65 o 
   1  10  14      934.45      964.41     11.81 o 
   2  10  14      435.79      420.66      8.30 o 
   3  10  14       64.59       60.07      5.59 o 
   4  10  14       48.67       38.37      3.32 o 
   5  10  14        0.68        4.35      1.78 o 
   6  10  14       36.45       37.37      3.91 o 
  -6  11  14        7.61        5.68      2.03 o 
  -5  11  14       16.55       14.55      2.67 o 
  -3  11  14       22.88       21.28      1.59 o 
  -2  11  14       31.56       27.78      2.17 o 
  -1  11  14      384.78      407.26      7.00 o 
   0  11  14       16.47       16.74      1.78 o 
   1  11  14      385.89      412.94      6.60 o 
   2  11  14       31.20       29.90      2.09 o 
   3  11  14       23.07       21.42      3.72 o 
   4  11  14      149.22      122.03      6.82 o 
   5  11  14       17.01       17.80      3.10 o 
   6  11  14        7.78        6.29      2.06 o 
  -4  12  14       22.10       24.47      2.85 o 
  -3  12  14      411.29      468.26     14.99 o 
  -2  12  14       59.80       61.19      2.49 o 
  -1  12  14      303.88      328.27      5.08 o 
   0  12  14     4153.29     4200.62     44.29 o 
   1  12  14      301.62      314.76      7.94 o 
   2  12  14       60.67       65.64      4.90 o 
   3  12  14      411.15      464.69     14.29 o 
   4  12  14       21.95       27.13      3.47 o 
   5  12  14       13.01       20.81      2.85 o 
  -4  13  14      349.11      348.86      9.37 o 
  -3  13  14      344.13      372.22      7.46 o 
  -2  13  14       17.06       19.73      1.29 o 
  -1  13  14      140.92      137.86      2.83 o 
   0  13  14        0.80        1.68      1.28 o 
   1  13  14      141.36      134.68      4.11 o 
   2  13  14       17.15       18.84      3.29 o 
  -2  14  14        3.34        5.20      0.97 o 
  -1  14  14      156.94      147.34      3.24 o 
   0  14  14      198.24      228.08      4.30 o 
   1  14  14      158.40      150.50      3.63 o 
   1   0  15        1.09        2.75      1.76 o 
   2   0  15      348.14      312.77     21.39 o 
   3   0  15       43.01       46.37      4.73 o 
   4   0  15      130.16      105.17      4.10 o 
   5   0  15      130.70      129.32      3.93 o 
   6   0  15        3.83        5.48      1.51 o 
   7   0  15       24.27       21.82      1.96 o 
   8   0  15        0.30        1.66      1.17 o 
  -8   1  15      189.04      201.90     15.82 o 
  -7   1  15      126.14      115.77      3.06 o 
  -6   1  15       23.28       24.66      1.98 o 
  -5   1  15     2621.02     2634.14     37.93 o 
  -4   1  15      634.90      626.08     13.06 o 
  -3   1  15      107.20      118.96      5.59 o 
  -2   1  15      393.41      398.25     12.55 o 
  -1   1  15      381.95      394.56     10.38 o 
   0   1  15      304.92      298.76      8.77 o 
   1   1  15      382.86      426.62     10.74 o 
   2   1  15      391.50      396.58     12.65 o 
   3   1  15      109.14      111.39      4.94 o 
   4   1  15      632.29      660.85     11.17 o 
   5   1  15     2618.54     2661.10     30.06 o 
   6   1  15       23.66       24.61      2.02 o 
   7   1  15      126.12      124.64      4.36 o 
   8   1  15      189.59      199.72      8.56 o 
  -8   2  15      449.67      489.31      9.38 o 
  -7   2  15      181.44      169.19      3.75 o 
  -6   2  15     1757.31     1813.64     26.98 o 
  -5   2  15       95.22       94.55      3.60 o 
  -4   2  15      107.67      118.86      8.06 o 
  -3   2  15     1336.95     1393.64     43.53 o 
  -2   2  15      238.61      219.76     12.79 o 
  -1   2  15      146.76      145.80      5.90 o 
   0   2  15     2920.48     3198.29     50.31 o 
   1   2  15      147.03      146.96      6.03 o 
   2   2  15      237.06      234.15     16.03 o 
   3   2  15     1336.50     1441.36     24.38 o 
   4   2  15      109.11      113.19      4.42 o 
   5   2  15       95.71       90.62      3.32 o 
   6   2  15     1758.66     1814.51     23.48 o 
   7   2  15      181.47      183.57      4.18 o 
   8   2  15      449.54      479.03      9.24 o 
  -8   3  15       46.32       42.80      1.82 o 
  -7   3  15      484.44      504.22     14.91 o 
  -6   3  15       95.24       99.17      3.53 o 
  -5   3  15      552.57      594.10     11.93 o 
  -4   3  15      692.92      698.08     12.05 o 
  -3   3  15      693.25      637.35     24.74 o 
  -2   3  15     1483.30     1529.96     46.78 o 
  -1   3  15      169.33      159.88      7.45 o 
   0   3  15       79.27       63.87      5.05 o 
   1   3  15      168.91      154.60      7.46 o 
   2   3  15     1482.06     1553.83     33.22 o 
   3   3  15      698.49      651.44     13.57 o 
   4   3  15      694.74      698.10      9.31 o 
   5   3  15      551.67      599.40      8.89 o 
   6   3  15       95.30       95.66      3.70 o 
   7   3  15      485.39      522.11     10.83 o 
   8   3  15       46.81       44.94      2.35 o 
  -8   4  15      162.73      174.99      4.39 o 
  -7   4  15      502.10      545.76     10.72 o 
  -6   4  15      339.37      355.04      7.28 o 
  -5   4  15       67.87       60.75      3.36 o 
  -4   4  15       55.25       52.48      7.25 o 
  -3   4  15     1047.08     1033.98     35.32 o 
  -2   4  15     3177.98     3234.45     87.36 o 
  -1   4  15      578.34      526.31     22.50 o 
   0   4  15      404.08      421.96     13.09 o 
   1   4  15      578.05      585.95     16.14 o 
   2   4  15     3184.11     3259.54     48.71 o 
   3   4  15     1048.19     1083.42     21.70 o 
   4   4  15       55.20       54.23      2.32 o 
   5   4  15       67.33       66.31      3.09 o 
   6   4  15      338.63      354.21      7.38 o 
   7   4  15      502.33      552.81      8.04 o 
   8   4  15      161.23      165.00      6.52 o 
  -8   5  15      376.36      358.64      7.11 o 
  -7   5  15      387.59      388.06      8.07 o 
  -6   5  15       26.78       28.91      2.12 o 
  -5   5  15        5.17        3.58      1.29 o 
  -4   5  15      592.80      622.37     25.42 o 
  -3   5  15      353.73      315.47      9.22 o 
  -2   5  15      106.97       94.21      9.89 o 
  -1   5  15       84.79       76.35      9.11 o 
   0   5  15      258.32      234.43     14.29 o 
   1   5  15       84.43       82.34      7.88 o 
   2   5  15      111.04      109.77      7.70 o 
   3   5  15      352.45      323.38      5.42 o 
   4   5  15      591.27      592.87      8.34 o 
   5   5  15        4.65        3.33      1.10 o 
   6   5  15       27.45       32.74      1.87 o 
   7   5  15      386.24      384.71      7.52 o 
   8   5  15      377.94      343.37      7.52 o 
  -8   6  15      153.36      178.30      4.24 o 
  -7   6  15       41.00       38.75      2.20 o 
  -6   6  15       69.27       65.00      2.79 o 
  -5   6  15       14.92       11.55      2.44 o 
  -4   6  15      708.93      719.18     15.51 o 
  -3   6  15      357.56      364.32      7.51 o 
  -2   6  15      274.35      278.66     15.56 o 
  -1   6  15      694.96      744.39     28.50 o 
   0   6  15     4615.77     4745.11    124.35 o 
   1   6  15      692.14      721.99     14.48 o 
   2   6  15      271.58      255.58      6.67 o 
   3   6  15      356.50      354.75      5.46 o 
   4   6  15      706.16      700.64     10.21 o 
   5   6  15       14.32       12.35      1.71 o 
   6   6  15       68.89       66.67      3.23 o 
   7   6  15       40.84       39.72      3.68 o 
   8   6  15      154.40      175.36      4.66 o 
  -7   7  15       41.21       44.08      4.59 o 
  -6   7  15        1.76       -1.00      1.95 o 
  -5   7  15       11.22        7.77      2.20 o 
  -4   7  15       83.17       65.96      3.95 o 
  -3   7  15      230.29      244.37      5.80 o 
  -2   7  15     1066.61     1045.94     18.01 o 
  -1   7  15      542.16      508.30      9.93 o 
   0   7  15      414.12      415.93      7.21 o 
   1   7  15      540.01      529.18      7.66 o 
   2   7  15     1068.59     1056.15     13.17 o 
   3   7  15      231.14      239.48      5.86 o 
   4   7  15       82.30       71.83      3.33 o 
   5   7  15       10.57        9.48      1.64 o 
   6   7  15        1.82        1.81      1.52 o 
   7   7  15       40.55       41.11      2.83 o 
  -7   8  15       19.21       27.19      3.13 o 
  -6   8  15       20.46       10.25      2.61 o 
  -5   8  15       21.87       18.30      3.02 o 
  -4   8  15       85.62       68.14      8.48 o 
  -3   8  15       10.95        9.36      1.67 o 
  -2   8  15       90.08      100.36      3.96 o 
  -1   8  15        5.41        5.67      1.29 o 
   0   8  15     5374.67     5391.25     65.62 o 
   1   8  15        5.55        8.33      2.43 o 
   2   8  15       90.09       95.44      2.58 o 
   3   8  15       11.19        9.77      1.71 o 
   4   8  15       86.02       82.24      3.51 o 
   5   8  15       21.86       19.86      1.92 o 
   6   8  15       20.45        8.74      1.51 o 
   7   8  15       19.47       24.08      2.08 o 
  -6   9  15       31.88       40.19      3.74 o 
  -5   9  15       30.71       27.67      3.50 o 
  -3   9  15      142.36      143.99      5.24 o 
  -2   9  15      105.37      103.39      5.57 o 
  -1   9  15      277.57      294.84      5.07 o 
   0   9  15      252.76      234.98      4.47 o 
   1   9  15      276.78      297.11      5.62 o 
   2   9  15      106.00      107.96      3.58 o 
   3   9  15      142.99      143.43     12.06 o 
   4   9  15      208.68      196.83      9.61 o 
   5   9  15       29.70       44.07      2.61 o 
   6   9  15       32.04       42.46      4.34 o 
  -6  10  15       15.80       18.10      2.59 o 
  -3  10  15        3.82        4.39      1.21 o 
  -2  10  15     1044.88     1060.08     14.44 o 
  -1  10  15      350.95      367.68      6.51 o 
   0  10  15     1506.09     1657.11     19.08 o 
   1  10  15      352.18      362.42      5.51 o 
   2  10  15     1039.99     1024.06     27.46 o 
   3  10  15        3.71        3.72      2.52 o 
   4  10  15      201.39      196.07      6.40 o 
   5  10  15       61.17       70.84      6.72 o 
   6  10  15       16.27       11.74      2.50 o 
  -5  11  15       16.29       14.90      2.31 o 
  -4  11  15       45.35       39.97      3.57 o 
  -3  11  15      126.88      136.31      4.29 o 
  -2  11  15     1564.91     1682.92     21.65 o 
  -1  11  15      139.21      137.79      3.68 o 
   0  11  15      132.52      109.91      3.20 o 
   1  11  15      138.75      146.88      3.97 o 
   2  11  15     1566.54     1675.00     26.66 o 
   3  11  15      128.00      124.86      6.97 o 
   4  11  15       44.46       44.06      4.38 o 
   5  11  15       16.18        9.94      2.47 o 
  -4  12  15       49.03       53.49      2.53 o 
  -3  12  15      106.08      118.75      5.88 o 
  -2  12  15       13.52       11.76      1.14 o 
  -1  12  15      168.02      170.27      4.15 o 
   0  12  15      168.78      169.34      3.16 o 
   1  12  15      169.07      169.89      5.67 o 
   2  12  15       13.01       17.95      3.15 o 
   3  12  15      106.98      118.89      6.25 o 
   4  12  15       49.53       53.65      4.27 o 
  -3  13  15       26.74       30.56      2.36 o 
  -2  13  15      190.87      216.50      3.33 o 
  -1  13  15       51.40       60.66      3.02 o 
   0  13  15      101.58       95.36      2.78 o 
   1  13  15       51.09       63.55      2.24 o 
   0  14  15      222.96      225.57      4.58 o 
   0   0  16     1109.50     1266.38     40.14 o 
   1   0  16       67.89       94.39      6.80 o 
   2   0  16      207.45      225.51     13.55 o 
   3   0  16      305.52      342.50     10.41 o 
   4   0  16     2498.48     2527.03     30.93 o 
   5   0  16      487.48      523.66      9.74 o 
   6   0  16      331.80      354.55      7.34 o 
   7   0  16        2.19        5.07      1.35 o 
   8   0  16        0.08       -0.16      1.00 o 
  -8   1  16       90.27       84.61      3.11 o 
  -7   1  16       12.96       22.10      1.97 o 
  -6   1  16      693.71      738.07     13.74 o 
  -5   1  16       73.99       82.96      3.49 o 
  -4   1  16     1232.97     1172.80     18.13 o 
  -3   1  16      748.37      755.73     17.70 o 
  -2   1  16      116.10      103.10     11.40 o 
  -1   1  16       72.82       75.16      6.15 o 
   0   1  16      104.07      100.31      6.83 o 
   1   1  16       71.67       80.77      6.28 o 
   2   1  16      117.02      102.50      9.35 o 
   3   1  16      746.37      761.42     15.23 o 
   4   1  16     1233.99     1182.81     20.08 o 
   5   1  16       73.68       78.09      4.87 o 
   6   1  16      694.22      718.06     12.36 o 
   7   1  16       12.74       22.22      1.93 o 
   8   1  16       90.15       81.47      2.85 o 
  -8   2  16       70.25       57.19      2.43 o 
  -7   2  16       17.82       19.17      1.89 o 
  -6   2  16      821.03      878.81     14.46 o 
  -5   2  16      105.86      103.58      3.75 o 
  -4   2  16     2075.76     2195.86     38.37 o 
  -3   2  16     1526.62     1447.87     44.72 o 
  -2   2  16       13.85       10.28      4.17 o 
  -1   2  16      185.31      195.05      8.55 o 
   0   2  16       21.53       37.07      4.46 o 
   1   2  16      184.09      194.08      8.63 o 
   2   2  16       13.94       12.22      3.02 o 
   3   2  16     1528.92     1426.93     24.62 o 
   4   2  16     2073.66     2180.96     29.50 o 
   5   2  16      106.58      106.19      6.89 o 
   6   2  16      822.11      889.19     12.76 o 
   7   2  16       17.97       21.30      3.07 o 
   8   2  16       70.58       60.68      2.47 o 
  -8   3  16       80.07       97.29      5.05 o 
  -7   3  16       19.87       24.81      2.00 o 
  -6   3  16      800.35      827.03     13.75 o 
  -5   3  16       11.17        8.04      1.51 o 
  -4   3  16      127.26      116.29      5.42 o 
  -3   3  16      344.41      362.35      9.10 o 
  -2   3  16      234.06      213.27     13.24 o 
  -1   3  16        3.88        6.09      3.69 o 
   0   3  16        6.58        6.77      2.63 o 
   1   3  16        4.46        5.38      2.58 o 
   2   3  16      232.34      221.33      8.28 o 
   3   3  16      343.57      353.10      6.56 o 
   4   3  16      126.81      130.17      3.44 o 
   5   3  16       11.30       10.23      1.37 o 
   6   3  16      800.28      841.84     12.15 o 
   7   3  16       19.81       23.36      1.77 o 
   8   3  16       79.01       99.65      3.06 o 
  -8   4  16       31.18       31.61      1.84 o 
  -7   4  16       28.23       27.55      2.99 o 
  -6   4  16       97.57      100.72      8.77 o 
  -5   4  16      134.16      122.45      3.86 o 
  -4   4  16      949.58      956.55     23.02 o 
  -3   4  16      324.23      336.03      8.35 o 
  -2   4  16      493.72      483.99     21.50 o 
  -1   4  16      354.18      356.51     17.80 o 
   0   4  16      427.32      393.14     12.97 o 
   1   4  16      359.14      337.25     11.98 o 
   2   4  16      495.61      498.28     11.38 o 
   3   4  16      325.09      347.07      5.69 o 
   4   4  16      950.26      963.82     12.94 o 
   5   4  16      134.71      125.72      3.42 o 
   6   4  16       97.46       92.40      2.80 o 
   7   4  16       28.28       23.84      1.74 o 
   8   4  16       30.67       29.28      2.73 o 
  -7   5  16        5.24        5.62      1.02 o 
  -6   5  16       84.64       95.02      3.23 o 
  -5   5  16       33.85       33.88      3.80 o 
  -3   5  16      345.85      353.50      7.96 o 
  -2   5  16     1049.84     1037.47     15.94 o 
  -1   5  16     1043.04     1023.85     21.31 o 
   0   5  16       87.57       77.49      9.60 o 
   1   5  16     1038.91     1090.28     34.20 o 
   2   5  16     1047.85     1038.33     12.04 o 
   3   5  16      347.44      359.67      5.83 o 
   4   5  16      476.04      486.22      7.73 o 
   5   5  16       33.41       32.10      2.68 o 
   6   5  16       85.12       93.72      3.17 o 
   7   5  16        5.17        4.93      1.37 o 
  -7   6  16        3.34        1.77      1.03 o 
  -6   6  16        4.41        2.36      1.14 o 
  -5   6  16       45.15       53.54      2.89 o 
  -4   6  16      145.03      148.45      6.55 o 
  -3   6  16      371.18      348.96      7.36 o 
  -2   6  16      106.50       97.89      3.70 o 
  -1   6  16     1518.73     1425.19     21.35 o 
   0   6  16      178.86      171.70      4.14 o 
   1   6  16     1516.72     1470.26     16.33 o 
   2   6  16      106.05      103.51      3.74 o 
   3   6  16      372.79      363.24      7.45 o 
   4   6  16      143.38      146.75      4.54 o 
   5   6  16       45.44       58.43      2.47 o 
   6   6  16        4.36        1.03      1.84 o 
   7   6  16        3.42        4.89      1.45 o 
  -7   7  16       78.96       98.29      4.94 o 
  -6   7  16       18.29       24.05      3.16 o 
  -5   7  16       37.15       38.28      3.45 o 
  -4   7  16       70.64       77.14      4.70 o 
  -3   7  16      137.60      157.18      7.20 o 
  -2   7  16      375.39      387.97      8.30 o 
  -1   7  16      550.99      532.48      9.75 o 
   0   7  16       86.31       89.78      3.96 o 
   1   7  16      547.06      542.89      7.78 o 
   2   7  16      374.49      387.94      5.82 o 
   3   7  16      139.10      153.30      5.33 o 
   4   7  16       71.64       77.96      3.47 o 
   5   7  16       36.65       36.87      3.57 o 
   6   7  16       18.83       19.83      1.89 o 
   7   7  16       79.98       90.18      3.34 o 
  -6   8  16        2.85        5.31      2.12 o 
  -3   8  16       73.40       75.12      3.72 o 
  -2   8  16      768.10      758.46     13.74 o 
  -1   8  16      987.93     1015.30     12.52 o 
   0   8  16      807.45      861.61     12.62 o 
   1   8  16      989.99     1017.01     12.75 o 
   2   8  16      766.37      765.22     11.93 o 
   3   8  16       73.35       74.43      4.36 o 
   4   8  16       49.57       49.54      2.81 o 
   5   8  16       22.74       17.23      1.84 o 
   6   8  16        2.75        4.80      1.29 o 
  -6   9  16       32.87       31.38      3.16 o 
  -3   9  16       20.07       16.64      1.67 o 
  -2   9  16       32.88       30.88      2.52 o 
  -1   9  16      588.57      622.07      8.41 o 
   0   9  16       61.68       60.81      3.27 o 
   1   9  16      587.54      623.58      9.35 o 
   2   9  16       33.82       32.16      2.00 o 
   3   9  16       20.45       17.07      2.43 o 
   4   9  16       12.19       12.40      2.40 o 
   5   9  16        4.46        5.28      1.98 o 
   6   9  16       32.64       30.19      3.50 o 
  -3  10  16       95.24       94.11      5.20 o 
  -2  10  16      380.65      406.68      6.71 o 
  -1  10  16      392.54      410.74      6.02 o 
   0  10  16      175.27      202.48      3.50 o 
   1  10  16      391.46      407.16      6.44 o 
   2  10  16      379.84      400.70      8.06 o 
   3  10  16       94.46      108.00      6.80 o 
   4  10  16       36.42       39.68      3.14 o 
   5  10  16      151.96      171.88      7.40 o 
  -4  11  16        2.48        2.13      1.77 o 
  -3  11  16      159.56      183.25      5.74 o 
  -2  11  16       30.02       29.19      1.58 o 
  -1  11  16      259.47      251.76      5.11 o 
   0  11  16      150.34      151.70      4.90 o 
   1  11  16      258.90      246.63      7.79 o 
   2  11  16       29.98       34.92      3.98 o 
   3  11  16      159.72      181.83      7.83 o 
   4  11  16        2.46        2.15      2.01 o 
  -3  12  16       79.46       68.36      3.54 o 
  -2  12  16       49.42       51.32      1.83 o 
  -1  12  16      109.00      117.99      2.49 o 
   0  12  16      737.59      710.52     10.24 o 
   1  12  16      109.11      122.92      3.06 o 
   2  12  16       48.91       54.02      4.38 o 
   3  12  16       79.96       67.67      4.59 o 
  -2  13  16      143.79      151.15      6.83 o 
  -1  13  16        3.97        6.53      1.04 o 
   0  13  16        8.98        9.72      1.16 o 
   1  13  16        3.97        4.60      1.55 o 
   1   0  17        6.42       12.76      3.30 o 
   2   0  17      282.30      249.66      5.14 o 
   3   0  17       38.06       42.37      1.88 o 
   4   0  17       61.58       73.49      3.85 o 
   5   0  17      281.20      280.72      6.77 o 
   6   0  17       11.65       13.40      1.65 o 
   7   0  17        1.02       -0.76      1.01 o 
   8   0  17        3.12        0.03      0.91 o 
  -8   1  17       30.79       39.43      2.45 o 
  -7   1  17       78.50       81.01      3.02 o 
  -6   1  17       63.78       72.29      3.04 o 
  -5   1  17     2063.70     2130.66     35.24 o 
  -4   1  17     1143.20     1209.53     27.80 o 
  -3   1  17      901.46      861.75     13.84 o 
  -2   1  17       39.06       41.24      2.30 o 
  -1   1  17       27.36       20.01      3.64 o 
   0   1  17      328.29      335.95     20.40 o 
   1   1  17       26.00       20.06      5.05 o 
   2   1  17       38.75       35.99      1.92 o 
   3   1  17      905.34      860.67     11.56 o 
   4   1  17     1142.16     1157.64     17.40 o 
   5   1  17     2067.31     2174.03     29.77 o 
   6   1  17       63.32       69.88      4.12 o 
   7   1  17       80.33       77.75      3.02 o 
  -7   2  17      153.55      164.16      4.36 o 
  -6   2  17       12.36       16.11      1.94 o 
  -5   2  17      571.81      582.64     11.39 o 
  -4   2  17       23.52       25.51      2.73 o 
  -3   2  17      311.28      292.51      5.68 o 
  -2   2  17      159.59      158.51      4.26 o 
  -1   2  17      340.95      310.21     14.49 o 
   0   2  17     2038.70     1975.67     40.98 o 
   1   2  17      341.62      298.47     16.79 o 
   2   2  17      160.10      163.79      4.25 o 
   3   2  17      309.25      281.88      5.43 o 
   4   2  17       23.45       26.36      2.08 o 
   5   2  17      572.07      579.87      9.89 o 
   6   2  17       13.10       19.21      1.93 o 
   7   2  17      154.35      162.65      4.39 o 
  -7   3  17      267.58      254.40     16.58 o 
  -6   3  17       82.36       83.94      3.32 o 
  -5   3  17      104.89      112.15      4.68 o 
  -4   3  17      109.22      125.31      5.44 o 
  -3   3  17      754.42      763.98     14.52 o 
  -2   3  17      998.61      927.64     22.85 o 
  -1   3  17      721.05      648.72     11.10 o 
   0   3  17       30.91       30.35      4.13 o 
   1   3  17      720.78      648.14     10.21 o 
   2   3  17      999.42      941.85      9.62 o 
   3   3  17      755.99      792.12     12.70 o 
   4   3  17      109.19      123.41      3.59 o 
   5   3  17      103.02      106.01      3.17 o 
   6   3  17       81.33       80.02      3.00 o 
   7   3  17      265.02      251.85      5.74 o 
  -7   4  17      545.48      550.29     10.25 o 
  -6   4  17       92.24       79.50      3.17 o 
  -5   4  17      558.07      541.44     10.71 o 
  -4   4  17      126.76      129.23      5.37 o 
  -3   4  17      205.28      195.67      4.91 o 
  -2   4  17      348.24      347.19      7.00 o 
  -1   4  17       25.37       27.79      2.22 o 
   0   4  17      132.02      123.42      4.26 o 
   1   4  17       24.87       27.91      1.70 o 
   2   4  17      346.99      343.51      5.20 o 
   3   4  17      199.78      191.92      5.07 o 
   4   4  17      127.38      126.18      3.49 o 
   5   4  17      561.20      555.25      8.28 o 
   6   4  17       91.97       79.80      2.60 o 
   7   4  17      546.17      559.83     14.86 o 
  -7   5  17      156.97      140.15      6.11 o 
  -6   5  17        1.99        4.82      1.09 o 
  -5   5  17      109.28      120.06      4.13 o 
  -4   5  17       23.30       30.04      3.34 o 
  -3   5  17       23.64       20.64      1.69 o 
  -2   5  17      732.00      715.17     13.17 o 
  -1   5  17       93.22      100.75      6.05 o 
   0   5  17       96.29      111.59      3.71 o 
   1   5  17       92.74       98.71      3.34 o 
   2   5  17      730.81      731.11      9.49 o 
   3   5  17       23.99       26.05      2.92 o 
   4   5  17       22.14       31.43      3.60 o 
   5   5  17      108.76      118.93      4.08 o 
   6   5  17        2.06        5.41      1.13 o 
   7   5  17      156.58      139.76      4.20 o 
  -7   6  17      246.10      260.30      5.41 o 
  -6   6  17       34.73       39.76      2.44 o 
  -5   6  17      153.95      155.88      6.33 o 
  -4   6  17      306.08      320.07     10.27 o 
  -3   6  17      109.08      107.48      3.71 o 
  -2   6  17      691.58      687.65     12.83 o 
  -1   6  17       92.41       86.44      3.31 o 
   0   6  17     1058.43     1101.27     15.46 o 
   1   6  17       92.95       91.99      2.83 o 
   2   6  17      691.67      716.43      9.22 o 
   3   6  17      108.79      113.85      3.84 o 
   4   6  17      307.40      311.71      6.74 o 
   5   6  17      155.07      151.49      9.54 o 
   6   6  17       34.41       40.68      2.34 o 
   7   6  17      247.10      253.16      5.94 o 
  -6   7  17       10.78        0.78      1.81 o 
  -4   7  17        6.36        4.53      2.04 o 
  -3   7  17        2.32        0.83      2.08 o 
  -2   7  17      373.24      397.11      8.31 o 
  -1   7  17       31.23       33.61      2.05 o 
   0   7  17      143.25      140.66      3.53 o 
   1   7  17       32.26       38.53      1.85 o 
   2   7  17      374.32      392.50      8.27 o 
   3   7  17        2.63        0.84      1.30 o 
   4   7  17        6.40        7.38      1.53 o 
   5   7  17       14.95       17.49      1.82 o 
   6   7  17       11.19        5.63      4.53 o 
  -6   8  17       40.05       37.38      3.32 o 
  -3   8  17       75.90       68.21      4.62 o 
  -2   8  17       59.14       55.25      6.35 o 
  -1   8  17       55.67       47.30      2.03 o 
   0   8  17     1091.36     1104.49     13.26 o 
   1   8  17       57.36       46.04      1.94 o 
   2   8  17       60.21       56.27      3.24 o 
   3   8  17       74.54       75.11      4.42 o 
   4   8  17      115.54      122.73      4.33 o 
   5   8  17       16.03       13.23      1.62 o 
   6   8  17       39.67       40.49      2.48 o 
  -2   9  17       45.85       47.72      1.89 o 
  -1   9  17      220.81      219.87      4.06 o 
   0   9  17        1.03        0.77      0.85 o 
   1   9  17      221.64      210.90      4.15 o 
   2   9  17       46.36       48.60      2.27 o 
   3   9  17      124.22      128.90      5.12 o 
   4   9  17       10.21       17.59      2.32 o 
   5   9  17       70.38       66.59      5.00 o 
  -4  10  17        7.00       11.33      2.21 o 
  -3  10  17        3.25        4.17      1.34 o 
  -2  10  17      105.12      100.74      2.76 o 
  -1  10  17       46.03       43.20      1.62 o 
   0  10  17      822.27      826.91     10.07 o 
   1  10  17       47.00       44.29      2.54 o 
   2  10  17      104.78      101.26      6.37 o 
   3  10  17        3.18        2.60      2.13 o 
   4  10  17        6.96       11.03      2.67 o 
  -3  11  17       29.99       33.39      2.05 o 
  -2  11  17      327.03      342.40      4.75 o 
  -1  11  17       37.65       42.27      1.97 o 
   0  11  17        8.40        5.94      0.85 o 
   1  11  17       37.38       42.22      2.49 o 
   2  11  17      327.19      327.97     11.16 o 
   3  11  17       28.64       35.56      3.63 o 
  -2  12  17       13.31       13.16      1.28 o 
  -1  12  17       15.64       20.23      1.06 o 
   0  12  17       23.00       21.18      1.53 o 
   1  12  17       15.06       16.80      2.27 o 
   2  12  17       13.63       13.37      2.45 o 
   0   0  18      167.76      150.87      5.81 o 
   1   0  18      404.80      341.18      6.50 o 
   2   0  18      607.14      523.02      7.12 o 
   3   0  18      341.39      356.21      8.75 o 
   4   0  18      198.80      213.97      6.72 o 
   5   0  18       46.12       41.16      2.56 o 
   6   0  18       31.77       35.64      2.29 o 
   7   0  18      136.65      165.05      4.24 o 
  -7   1  18       93.25      133.11      6.89 o 
  -6   1  18       99.47       94.75      3.39 o 
  -5   1  18      157.99      143.04      4.39 o 
  -4   1  18       22.71       27.32      2.89 o 
  -3   1  18      282.54      270.31      8.07 o 
  -2   1  18     1119.09     1079.85     11.56 o 
  -1   1  18      144.03      136.71      5.74 o 
   0   1  18      140.64      127.80      4.12 o 
   1   1  18      144.34      132.51      4.06 o 
   2   1  18     1121.19     1073.33     12.95 o 
   3   1  18      284.24      264.59      7.20 o 
   4   1  18       23.12       30.65      2.66 o 
   5   1  18      159.09      143.24      3.92 o 
   6   1  18       99.21      100.47      3.56 o 
   7   1  18       93.47      130.10      3.69 o 
  -7   2  18       16.02       18.03      1.57 o 
  -6   2  18      284.68      285.17      9.80 o 
  -5   2  18       47.28       57.88      2.94 o 
  -4   2  18      121.94      128.18      5.49 o 
  -3   2  18      146.93      148.46      3.84 o 
  -2   2  18      530.10      457.59      7.47 o 
  -1   2  18       99.27       82.36      3.52 o 
   0   2  18      679.72      601.22      9.74 o 
   1   2  18      102.87       79.01      3.38 o 
   2   2  18      528.87      454.25      9.13 o 
   3   2  18      146.18      149.81      6.73 o 
   4   2  18      121.82      120.69      4.74 o 
   5   2  18       47.06       53.46      2.58 o 
   6   2  18      285.49      282.60      5.63 o 
   7   2  18       16.29       17.79      2.36 o 
  -7   3  18       87.94       82.32      4.95 o 
  -6   3  18      165.42      156.53      5.81 o 
  -5   3  18       12.68       12.71      2.03 o 
  -4   3  18       96.94       95.39      4.69 o 
  -3   3  18      175.06      172.57     11.70 o 
  -2   3  18      268.03      320.38     13.96 o 
  -1   3  18       29.67       25.37      2.25 o 
   0   3  18       49.36       70.06      3.56 o 
   1   3  18       29.10       27.67      1.83 o 
   2   3  18      266.99      293.02      4.87 o 
   3   3  18      174.00      172.09      4.67 o 
   4   3  18       98.35       83.13      2.88 o 
   5   3  18       12.68       11.65      1.50 o 
   6   3  18      163.96      156.59      3.93 o 
   7   3  18       87.55       78.97      3.40 o 
  -7   4  18       19.19       22.12      1.28 o 
  -6   4  18       79.36       78.40      2.40 o 
  -5   4  18       78.97       85.99      3.15 o 
  -4   4  18      293.02      283.65      9.56 o 
  -3   4  18       55.63       55.37      2.56 o 
  -2   4  18       30.21       34.61      2.37 o 
  -1   4  18     1496.70     1526.28     25.07 o 
   0   4  18       19.29       47.91      3.00 o 
   1   4  18     1495.83     1528.32     18.06 o 
   2   4  18       31.15       34.21      1.57 o 
   3   4  18       55.85       52.77      3.86 o 
   4   4  18      290.99      283.89      5.27 o 
   5   4  18       79.33       88.13      2.95 o 
   6   4  18       79.56       77.59      2.79 o 
   7   4  18       19.26       22.52      2.47 o 
  -6   5  18       24.90       24.51      1.45 o 
  -5   5  18      169.45      169.53      6.55 o 
  -4   5  18      691.90      742.93     19.19 o 
  -3   5  18       77.79       81.29      5.29 o 
  -2   5  18       88.40       96.59      3.76 o 
  -1   5  18      131.34      131.23      3.76 o 
   0   5  18        0.04       -0.52      1.00 o 
   1   5  18      132.94      137.88      3.33 o 
   2   5  18       88.81       92.88      2.44 o 
   3   5  18       77.55       81.03      4.45 o 
   4   5  18      692.64      729.85     17.22 o 
   5   5  18      170.19      158.75      5.92 o 
   6   5  18       25.03       24.53      1.85 o 
  -6   6  18       12.60       13.65      2.34 o 
  -5   6  18       41.45       50.44      3.78 o 
  -4   6  18       33.70       31.48      3.31 o 
  -3   6  18       23.81       26.32      3.26 o 
  -2   6  18       75.84       77.68      3.38 o 
  -1   6  18      397.59      400.48      6.18 o 
   0   6  18        8.97       10.25      1.10 o 
   1   6  18      398.20      416.32      6.25 o 
   2   6  18       76.27       73.32      5.12 o 
   3   6  18       23.15       19.58      2.70 o 
   4   6  18       33.34       32.08      3.09 o 
   5   6  18       40.21       45.54      2.55 o 
   6   6  18       12.91       13.70      1.71 o 
  -5   7  18       24.60       26.76      2.77 o 
  -4   7  18        1.47        2.81      1.83 o 
  -3   7  18        6.70        3.26      2.03 o 
  -2   7  18       92.61       98.59      3.77 o 
  -1   7  18       62.32       57.86      2.04 o 
   0   7  18        0.18       -0.63      0.79 o 
   1   7  18       61.62       55.18      2.15 o 
   2   7  18       92.69       97.73      2.97 o 
   3   7  18        6.82        3.08      1.82 o 
   4   7  18        1.43        3.68      3.61 o 
   5   7  18       24.27       24.84      1.99 o 
   6   7  18      120.83      131.90      5.89 o 
  -4   8  18       79.88       69.04      4.22 o 
  -3   8  18      145.96      147.60      6.43 o 
  -2   8  18       63.57       55.71      2.32 o 
  -1   8  18       84.72       80.87      3.27 o 
   0   8  18       43.73       53.02      2.22 o 
   1   8  18       84.09       77.46      2.25 o 
   2   8  18       62.13       57.18      3.78 o 
   3   8  18      146.04      145.93     17.95 o 
   4   8  18       79.29       76.09      5.50 o 
   5   8  18       17.85       16.77      2.78 o 
  -3   9  18       52.16       54.73      6.17 o 
  -2   9  18       16.36       17.81      1.29 o 
  -1   9  18       89.75      100.97      3.47 o 
   0   9  18        3.53        4.79      0.91 o 
   1   9  18       89.88       96.09      6.55 o 
   2   9  18       16.12       17.75      2.36 o 
   3   9  18       52.00       54.65      3.48 o 
   4   9  18        3.89        7.95      2.36 o 
  -3  10  18      111.86      130.89      5.08 o 
  -2  10  18       48.68       41.66      1.53 o 
  -1  10  18       15.51       15.96      1.10 o 
   0  10  18      142.16      139.53      2.67 o 
   1  10  18       15.89       18.30      1.35 o 
   2  10  18       48.29       43.25      4.14 o 
   3  10  18      111.76      116.02      6.02 o 
   4  10  18       35.29       51.25      4.10 o 
  -2  11  18        5.61        6.16      1.71 o 
  -1  11  18       28.20       31.18      2.81 o 
   0  11  18       49.14       47.89      1.93 o 
   1  11  18       27.99       32.75      2.18 o 
   2  11  18        5.58        4.54      2.06 o 
   1   0  19      354.10      325.87      7.33 o 
   2   0  19       71.64       61.19      2.54 o 
   3   0  19      260.66      247.16      6.84 o 
   4   0  19       20.57       23.27      2.85 o 
   5   0  19       10.77       11.15      2.10 o 
   6   0  19        6.73        6.96      1.27 o 
  -6   1  19       34.94       36.61      2.13 o 
  -5   1  19        9.27       10.75      2.01 o 
  -4   1  19       13.48       11.09      2.19 o 
  -3   1  19      610.51      587.16     11.22 o 
  -2   1  19      209.56      213.09      4.18 o 
  -1   1  19     1183.16     1110.72     18.96 o 
   0   1  19        0.04        5.27      1.22 o 
   1   1  19     1184.73     1129.42     19.12 o 
   2   1  19      207.85      208.62      4.82 o 
   3   1  19      607.15      573.42     12.29 o 
   4   1  19       14.20       15.23      2.06 o 
   5   1  19        9.18        7.20      2.11 o 
   6   1  19       34.86       35.11      2.17 o 
  -6   2  19       71.46       82.87      2.92 o 
  -5   2  19      217.28      218.09      7.14 o 
  -4   2  19       12.83       15.83      1.76 o 
  -3   2  19      231.15      216.99      8.43 o 
  -2   2  19      336.14      334.32      7.21 o 
  -1   2  19      800.57      783.28     14.14 o 
   0   2  19     1272.05     1153.90     15.98 o 
   1   2  19      798.72      782.29     11.33 o 
   2   2  19      334.54      338.94      7.23 o 
   3   2  19      232.90      210.24      6.35 o 
   4   2  19       11.71       12.29      1.97 o 
   5   2  19      216.94      213.01      4.75 o 
   6   2  19       71.82       77.44      3.11 o 
  -6   3  19       20.13       26.29      1.68 o 
  -5   3  19       58.02       51.31      2.49 o 
  -4   3  19       25.91       25.06      1.99 o 
  -3   3  19      282.49      242.42      8.80 o 
  -2   3  19      118.42       92.98      3.51 o 
  -1   3  19       65.96       78.47      3.67 o 
   0   3  19       48.16       52.77      2.52 o 
   1   3  19       66.54       75.94      3.04 o 
   2   3  19      117.61       95.58      3.63 o 
   3   3  19      283.08      243.61     10.89 o 
   4   3  19       26.28       29.67      2.18 o 
   5   3  19       58.94       46.36      2.32 o 
   6   3  19       20.02       20.37      1.74 o 
  -6   4  19       19.82       23.31      1.62 o 
  -5   4  19       75.63       73.37      2.82 o 
  -4   4  19       20.04       17.95      2.68 o 
  -3   4  19        8.69       12.06      2.56 o 
  -2   4  19      108.69      103.50      4.10 o 
  -1   4  19      745.42      745.46     13.52 o 
   0   4  19       68.56       44.01      1.95 o 
   1   4  19      746.76      770.72     11.03 o 
   2   4  19      109.54      102.49      2.98 o 
   3   4  19        8.91        7.05      3.87 o 
   4   4  19       20.25       21.68      2.61 o 
   5   4  19       75.81       69.91      2.87 o 
   6   4  19       19.78       21.80      2.57 o 
  -6   5  19       16.71       17.57      2.17 o 
  -5   5  19       91.22       82.46      4.36 o 
  -4   5  19      111.59      129.20      5.81 o 
  -3   5  19       53.05       52.48      4.33 o 
  -2   5  19      675.63      659.56     11.83 o 
  -1   5  19      228.52      216.64      5.17 o 
   0   5  19        0.02       -0.36      0.75 o 
   1   5  19      227.79      220.07      5.71 o 
   2   5  19      674.07      638.98     13.89 o 
   3   5  19       53.35       52.65      5.15 o 
   4   5  19      110.87      119.38      5.19 o 
   5   5  19       89.57       78.12      2.94 o 
   6   5  19       16.73       18.16      1.75 o 
  -5   6  19      183.03      170.57      6.29 o 
  -4   6  19      163.82      182.02      6.94 o 
  -3   6  19       50.24       45.12      4.00 o 
  -2   6  19       86.02       79.11      5.25 o 
  -1   6  19      128.77      115.82      3.14 o 
   0   6  19       67.83       64.34      2.33 o 
   1   6  19      127.65      114.11      2.80 o 
   2   6  19       85.72       76.68      4.22 o 
   3   6  19       49.89       39.06      3.47 o 
   4   6  19      164.13      176.06      4.48 o 
   5   6  19      183.11      172.78      7.28 o 
  -5   7  19       59.47       76.91      3.95 o 
  -4   7  19        7.54        9.59      2.19 o 
  -3   7  19      115.88      121.09      5.86 o 
  -2   7  19      173.19      185.59      5.53 o 
  -1   7  19       10.30        9.63      1.00 o 
   0   7  19        0.15        1.29      1.00 o 
   1   7  19       10.21       10.74      1.06 o 
   2   7  19      173.73      187.35      6.08 o 
   3   7  19      115.30      129.65      4.99 o 
   4   7  19        7.59       11.70      2.17 o 
   5   7  19       59.79       75.22      4.65 o 
  -4   8  19       44.01       33.29      3.01 o 
  -3   8  19       25.91       27.82      2.06 o 
  -2   8  19        2.75        3.47      0.80 o 
  -1   8  19      112.52      105.03      2.57 o 
   0   8  19       20.25       22.64      2.08 o 
   1   8  19      112.67      104.17      3.07 o 
   2   8  19        2.90        5.86      1.73 o 
   3   8  19       25.79       28.15      2.65 o 
   4   8  19       43.66       38.48      3.87 o 
  -3   9  19      119.55      115.90      4.88 o 
  -2   9  19        0.66        1.89      0.84 o 
  -1   9  19      127.68      139.12      2.93 o 
   0   9  19       65.35       68.24      1.87 o 
   1   9  19      127.34      143.88      4.02 o 
   2   9  19        0.51        1.60      1.94 o 
   3   9  19      119.70      108.47      5.84 o 
  -2  10  19       29.27       32.61      1.83 o 
  -1  10  19       30.30       37.14      2.44 o 
   0  10  19      121.35      138.22      3.04 o 
   1  10  19       30.22       35.11      2.24 o 
   2  10  19       30.20       38.20      3.73 o 
   0   0  20      835.51      822.59     20.26 o 
   1   0  20        2.71        4.22      1.29 o 
   2   0  20      448.90      370.53      9.04 o 
   3   0  20        0.17        0.85      1.34 o 
   4   0  20       87.33       81.80      3.71 o 
   5   0  20      248.29      223.62      7.44 o 
   6   0  20      236.83      242.52      5.32 o 
  -6   1  20       32.24       39.15      2.96 o 
  -5   1  20       29.57       32.35      2.07 o 
  -4   1  20        3.70        5.33      1.33 o 
  -3   1  20       88.04       86.92      3.42 o 
  -2   1  20       25.20       19.18      1.92 o 
  -1   1  20       30.11       27.84      2.17 o 
   0   1  20        1.46        3.68      1.13 o 
   1   1  20       30.08       29.74      2.40 o 
   2   1  20       24.84       19.87      1.47 o 
   3   1  20       87.73       76.61      3.57 o 
   4   1  20        3.59        5.44      1.53 o 
   5   1  20       29.92       22.17      2.55 o 
   6   1  20       31.79       34.81      1.97 o 
  -6   2  20        0.71       -0.09      0.88 o 
  -5   2  20        7.69       10.51      1.39 o 
  -4   2  20       38.70       41.04      2.42 o 
  -3   2  20      119.35      110.50      3.83 o 
  -2   2  20      243.18      242.67      5.51 o 
  -1   2  20      165.95      187.30      4.28 o 
   0   2  20      407.17      318.92      9.53 o 
   1   2  20      164.77      189.92      5.34 o 
   2   2  20      242.30      232.42      6.52 o 
   3   2  20      121.13      112.53      4.18 o 
   4   2  20       39.34       55.49      5.47 o 
   6   2  20        0.72        0.85      1.42 o 
  -5   3  20       26.75       21.58      2.24 o 
  -4   3  20      112.87       99.17      3.43 o 
  -3   3  20       38.65       32.34      3.32 o 
  -2   3  20      335.86      377.52      7.54 o 
  -1   3  20       67.51       61.56      3.92 o 
   0   3  20       24.96       24.32      1.70 o 
   1   3  20       67.51       59.71      2.20 o 
   2   3  20      336.30      364.15      9.20 o 
   3   3  20       37.91       34.82      2.98 o 
   4   3  20      112.60       99.81      6.57 o 
  -5   4  20       21.41       29.13      2.81 o 
  -4   4  20        6.99       10.11      2.20 o 
  -3   4  20       57.55       52.82      4.29 o 
  -2   4  20       18.36       24.63      3.47 o 
  -1   4  20       37.71       28.21      1.79 o 
   0   4  20      618.30      659.05      7.87 o 
   1   4  20       36.95       32.24      1.55 o 
   2   4  20       18.18       19.91      2.53 o 
   3   4  20       58.73       58.20      3.68 o 
   4   4  20        6.60        6.09      1.82 o 
   5   4  20       21.12       28.71      2.29 o 
  -5   5  20       45.71       45.68      3.37 o 
  -4   5  20      231.63      240.12      8.15 o 
  -3   5  20       49.05       37.45      3.56 o 
  -2   5  20       33.68       36.18      1.60 o 
  -1   5  20       26.46       24.57      1.44 o 
   0   5  20        0.02       -0.72      0.72 o 
   1   5  20       26.98       22.10      1.28 o 
   2   5  20       34.00       37.54      3.06 o 
   3   5  20       49.57       37.64      3.14 o 
   4   5  20      232.25      242.35      6.78 o 
   5   5  20       46.31       43.38      3.63 o 
  -4   6  20        1.82        2.78      1.67 o 
  -3   6  20      281.13      301.94      9.77 o 
  -2   6  20       65.75       64.64      1.99 o 
  -1   6  20       35.13       36.62      2.77 o 
   0   6  20        1.55        1.96      0.75 o 
   1   6  20       33.87       32.91      1.28 o 
   2   6  20       65.77       62.79      4.13 o 
   3   6  20      281.34      295.30     19.12 o 
   4   6  20        1.93       -1.38      1.84 o 
  -4   7  20       21.68       22.54      2.60 o 
  -3   7  20      226.48      237.75      5.65 o 
  -2   7  20        4.81        4.88      0.89 o 
  -1   7  20      216.99      211.74      3.75 o 
   0   7  20        0.67       -0.24      0.65 o 
   1   7  20      218.16      205.80      3.71 o 
   2   7  20        4.70        5.25      1.75 o 
   3   7  20      225.77      244.57      9.01 o 
   4   7  20       21.32       19.04      2.75 o 
  -3   8  20      163.55      151.79      3.39 o 
  -2   8  20       17.28       19.87      1.42 o 
  -1   8  20        3.76        3.45      0.92 o 
   0   8  20       85.97      105.83      4.28 o 
   1   8  20        4.30        3.85      1.27 o 
   2   8  20       17.21       22.67      3.22 o 
   3   8  20      163.23      154.21      6.75 o 
  -2   9  20        8.94       13.87      1.12 o 
  -1   9  20        4.82        3.54      0.76 o 
   0   9  20        2.36        3.22      0.96 o 
   1   9  20        5.23        4.19      1.23 o 
   2   9  20        9.03       13.11      2.60 o 
   1   0  21        4.21        6.11      1.17 o 
   2   0  21        0.08       -0.41      1.27 o 
   3   0  21        0.05        4.02      1.48 o 
   4   0  21        0.01       -0.13      1.45 o 
   5   0  21        0.93       -0.23      1.37 o 
  -5   1  21       20.82       19.73      2.37 o 
  -4   1  21        5.52        5.71      1.81 o 
  -3   1  21       17.26       16.24      2.55 o 
  -2   1  21       75.21       72.17      2.51 o 
  -1   1  21      169.67      141.66      3.90 o 
   0   1  21        2.77        5.82      1.12 o 
   1   1  21      169.50      144.78      3.39 o 
   2   1  21       76.45       72.26      6.75 o 
   3   1  21       18.20       14.88      1.94 o 
   4   1  21        5.77        5.71      1.66 o 
   5   1  21       20.30       15.22      1.98 o 
  -5   2  21        2.46       -0.49      1.35 o 
  -4   2  21       58.41       72.12      4.11 o 
  -3   2  21        7.73        5.73      1.98 o 
  -2   2  21       62.02       43.92      2.12 o 
  -1   2  21       10.99       12.82      1.58 o 
   0   2  21      382.80      335.06      5.33 o 
   1   2  21       11.07       14.75      1.10 o 
   2   2  21       60.18       51.28      3.34 o 
   3   2  21        8.03        6.70      1.54 o 
   4   2  21       59.02       66.19      3.66 o 
   5   2  21        2.91        1.57      1.29 o 
  -5   3  21       24.85       29.02      2.67 o 
  -4   3  21       74.76       72.30      4.14 o 
  -3   3  21       68.32       72.35      4.36 o 
  -2   3  21      222.59      224.87      4.13 o 
  -1   3  21       26.13       26.63      1.62 o 
   0   3  21       71.61       49.09      1.74 o 
   1   3  21       26.91       25.92      1.33 o 
   2   3  21      223.94      212.20     10.17 o 
   3   3  21       66.33       67.72      5.84 o 
   5   3  21       25.29       25.14      2.25 o 
  -4   4  21      125.37      138.13      5.56 o 
  -3   4  21      546.95      552.26     15.02 o 
  -2   4  21       16.21       20.74      1.67 o 
  -1   4  21        1.78        0.86      0.76 o 
   0   4  21      201.74      217.03      3.46 o 
   1   4  21        1.49        2.03      0.64 o 
   2   4  21       16.40       17.17      2.23 o 
   3   4  21      548.05      548.54     11.84 o 
   4   4  21      127.86      118.64      5.80 o 
  -4   5  21        9.57       10.37      2.05 o 
  -3   5  21        3.05        1.06      1.17 o 
  -2   5  21       75.16       65.31      3.60 o 
  -1   5  21        9.85        7.79      0.88 o 
   0   5  21       61.01       63.88      1.87 o 
   1   5  21       10.48        8.67      1.35 o 
   2   5  21       75.94       72.01      4.51 o 
   3   5  21        2.95        0.94      1.94 o 
   4   5  21        9.31       10.53      2.22 o 
  -3   6  21       26.53       32.56      2.03 o 
  -2   6  21       13.21       12.39      2.18 o 
  -1   6  21       20.10       16.60      1.89 o 
   0   6  21      168.11      149.94      2.60 o 
   1   6  21       20.84       16.28      1.57 o 
   2   6  21       13.16       13.31      2.01 o 
   3   6  21       25.74       33.72      3.52 o 
  -3   7  21        9.16        5.92      0.97 o 
  -2   7  21      123.58      127.01      3.00 o 
  -1   7  21       22.92       22.82      1.19 o 
   0   7  21       33.09       32.07      1.34 o 
   1   7  21       23.01       21.46      2.06 o 
   2   7  21      124.27      137.57      6.30 o 
   3   7  21        9.70        8.46      2.24 o 
  -1   8  21      167.72      180.27      2.76 o 
   0   8  21       21.80       25.12      1.25 o 
   1   8  21      167.28      182.09      4.58 o 
   0   0  22      224.93      208.12      6.95 o 
   1   0  22       37.38       35.03      1.54 o 
   2   0  22       38.35       38.73      2.06 o 
   3   0  22        6.95        8.35      1.91 o 
   4   0  22       30.26       37.86      2.99 o 
  -4   1  22       10.82       14.36      2.12 o 
  -3   1  22       26.23       30.34      3.00 o 
  -2   1  22       13.13       25.53      2.79 o 
  -1   1  22       40.87       36.57      1.58 o 
   0   1  22        4.53        2.38      0.80 o 
   1   1  22       40.38       39.31      1.85 o 
   2   1  22       12.87       24.55      2.18 o 
   3   1  22       26.53       31.81      2.74 o 
   4   1  22       11.45       12.47      1.88 o 
  -4   2  22       11.75       17.41      2.24 o 
  -3   2  22       19.11       21.50      2.68 o 
  -2   2  22       35.01       42.68      2.50 o 
  -1   2  22       52.46       49.58      2.32 o 
   0   2  22       52.06       49.46      1.61 o 
   1   2  22       52.51       52.61      2.82 o 
   2   2  22       34.06       32.32      4.10 o 
   4   2  22       11.43       12.56      1.81 o 
  -3   3  22       19.48       16.81      2.47 o 
  -2   3  22       24.22       14.34      1.31 o 
  -1   3  22       94.30       97.20      3.42 o 
   0   3  22        2.56        0.73      0.63 o 
   1   3  22       94.10       96.74      2.22 o 
   2   3  22       23.56       11.19      1.81 o 
   3   3  22       19.51       22.33      2.86 o 
  -3   4  22        5.13        4.52      0.96 o 
  -2   4  22       17.47       16.85      2.84 o 
  -1   4  22       30.81       36.59      1.34 o 
   0   4  22       15.88       28.53      1.28 o 
   1   4  22       30.65       35.46      2.27 o 
   2   4  22       17.21       15.32      3.21 o 
   3   4  22        5.15        2.99      1.87 o 
  -2   5  22       70.61       86.99      2.47 o 
  -1   5  22       37.04       46.61      1.67 o 
   0   5  22        4.35        4.75      0.70 o 
   1   5  22       37.46       46.11      4.26 o 
   2   5  22       70.65       85.22      3.25 o 
  -2   6  22       22.11       19.91      1.26 o 
  -1   6  22       27.18       32.76      1.19 o 
   0   6  22       16.32       16.31      1.05 o 
   1   6  22       27.11       28.10      1.96 o 
   2   6  22       21.76       22.09      2.27 o 
   1   0  23        1.05        0.61      0.83 o 
   2   0  23        5.28        4.98      2.40 o 
  -2   1  23       17.23       22.34      3.64 o 
  -1   1  23        3.97        5.83      0.88 o 
   0   1  23        0.19        0.46      0.70 o 
   1   1  23        4.17        3.20      1.43 o 
   2   1  23       18.33       24.91      2.49 o 
  -2   2  23       29.55       42.15      3.85 o 
  -1   2  23        6.72       10.31      1.83 o 
   0   2  23       22.63       25.08      1.29 o 
   1   2  23        6.35        9.38      1.65 o 
   2   2  23       28.91       39.64      2.97 o 
  -2   3  23        6.84        7.62      1.47 o 
  -1   3  23       10.46       13.38      1.04 o 
   0   3  23       12.15        5.91      0.80 o 
   1   3  23       10.01       14.42      1.46 o 
   2   3  23        6.36        7.71      1.29 o 
  -1   4  23       10.26       12.00      3.76 o 
   0   4  23        0.33        0.91      0.62 o 
   1   4  23       10.85       10.64      1.49 o 
                                                 
